# Supplementary material for: Evaluating the Impact of Computerized Provider Order Entry on Medical Students Training at Bedside: A Randomized Controlled Trial
Source: PLoS One. 2015 Sep 14;10(9):e0138094. doi: 10.1371/journal.pone.0138094 (PMC4569055; doi:10.1371/journal.pone.0138094)
Supplement: S1 Table — (CSV) [file pone.0138094.s001.csv]

num étudiant	étudiant	Trimestre	QROC	Correcteur	Service	Groupe	CCA	Intervention	i-1	i-2	i-3	i-4	i-5	i-6	i-7	i-8	i-9	i-10	i-11	i-12	i-13	i-14	i-15	i-16	i-17	ii-1	ii-2	ii-3	ii-4	ii-5	ii-6	ii-7	ii-8	ii-9	ii-10	ii-11	ii-12	ii-13	ii-14	ii-15	ii-16	ii-17	ii-18	ii-19	ii-20	iii-1	iii-2	iii-3	iii-4
251	1	1	1	BR	Cardio	A	U2	0	0	0	0	1	1	3	1	0	1	2,5	1	3	2,5	0,5	0,5	0,5	0,5	2	3	1	0	0	3	0	2	1,5	2	0	1	0	2	1	1	2	1	1	1	1	1,5	1	3
871	2	1	1	BR	Cardio	A	U3 - Ledru	0	0	0	0	1,5	1	2,5	1	1	1	2	1	3	1,5	3,5	0	0,5	0	3	4	0	0	1	2	0	2	1	2	3	1	0	0	0	1	1	5	2	1	1	2	1	1
410	3	1	1	BR	Med Interne	B	Sophie	1	0	0	0	0	1	3,5	2	0,5	1	3	1	3	2,5	4	0,5	1	1	3	4	0	0	1	2	1,5	3	1	4	3	0	0	0	0	1	1	1	2	2	1	2	1	0
159	4	1	1	BR	Med Interne	B	Sophie	1	0	0	1	1	1	3,5	1	0	0	2	1	3	2,5	3	0	0,5	1	3	4	2	1	1	3	2	3	3	2	4	0	1	1	1	2	2	1	2	2	2	0,5	1	3
222	5	1	1	BR	Med Interne	B	Celine	1	0	1	0	0	1	1,5	1	0	1	2	1	0	2,5	1,5	0	0,5	0	3	2	0	2	0	1	0	2	1	3	2	0	0	1,5	0	0,5	0	2	2	0	0	1	1	0
232	6	1	1	BR	Med Interne	B	Celine	1	0	0	0	2	0	3,5	1	0	0	3	1	0	2,5	3,5	0	0,5	0	2,5	5	1	0	0	2	0	2	3	3	2	1	0	1,5	1	1	2	1	2	2	0	2	1	1
323	7	1	1	BR	Med Interne	C	Felix	0	0	0	0	1	1	3	1	0	1	2,5	1	0	2	2	0	0,5	0	2	3,5	0	0	0	2	0	3	0,5	1	1	0	0	1,5	1	0	1	1	1	2	0	3	1	1
103	8	1	1	BR	Med Interne	C	Felix	0	0	1	0	1	1	3,5	2	0	1	2	1	2	2,5	2	0	0,5	0,5	2	2	2	2	0	3	0	1	1,5	4	4	0	0	1	0	1,5	1	1	3	2	1	1	1	2
32	9	1	1	BR	Med Interne	C	Felix	0	0,5	0	0	2	1	3,5	2	1	0	2	1	3	2,5	3	0	0,5	0	3,5	4	2	2	0	2	1	3	2	2,5	4	0	0	2	1	1	2	1	3	2	1	1	1	3
268	10	1	1	BR	Med Interne	C	Brigitte	0	1	1	0	1	1	3,5	1	1	1	2	1	3	2	1,5	0	0,5	1	2	3,5	2	2	1	2	2	3	1,5	4	4	0	0	1	0,5	1	2	2	2	2	1	1	1	0
525	11	1	1	BR	Med Interne	C	Felix	0	0	0	1	2	1	2	1	1	0	2	1	0	2,5	1,5	0	0,5	0,5	3,5	3	1	2	0	2	0	2	2,5	1	3	0	1	0	0	0,5	0	1	1	2	0	2	1	0
471	12	1	1	BR	Immuno	D	Isabelle	1	0	0	0	1	1	3,5	1	0	1	2,5	1	3	3	2	0,5	0,5	0	4	4,5	1	2	0	3	1	2	1,5	3	2	0	0	2	0	1	2	2	2	2	1	1	1	1
926	13	1	1	BR	Immuno	D	Isabelle	1	1	0	0	0	1	3	1	1	1	2	1	2	2,5	3	0	0,5	0	4	4	0	1	0	2	0	3	1,5	2	4	0	0	2	1	1	1	2	1	2	0	0,5	1	0
141	14	1	1	BR	Immuno	D	Isabelle	1	0	1	0	1	1	4	2	1	1	2	1	3	2	1,5	0,5	0,5	0	1	3	1	1	2	3	0	2	2	1	2	0	0	1,5	0	1,5	1	2	1	2	1	0,5	1	0
599	15	1	1	BR	Immuno	D	Isabelle	1	0	1	0	0	1	3,5	1	0	1	2	1	0	2	4	0	0,5	0	0,5	4	0	0	2	1	1	2	2,5	1	1	0	0	1	0	0,5	0	1,5	1	1	1	1,5	1	2
911	16	1	1	BR	Immuno	D	Isabelle	1	1	0	0	2	1	3	1	1	0	2	1	2	3	5	0	0,5	0	3	3,5	0	1	0	1	1	2	0	1	2	0	1	1	0	1,5	1	1	2	2	0	1,5	1	1
799	17	1	1	BR	Immuno	D	Isabelle	1	0	0	0	0	1	2,5	1	1	0	2,5	1	2	2	2	0	0,5	0	1	3	0	0	0	2	0	2	1	2	4	0	0	1,5	1	0,5	1	1	2,5	2	1	0,5	0	1
581	18	1	1	BR	Immuno	D	Isabelle	1	0	0	0	1,5	1	3	1	1	1	3	1	0	2	1,5	0	0,5	0	3,5	3	1	1	0	2	1	3	2,5	2	1	0	1	0	0	1,5	0	0	2,5	1	0	0,5	1	0
251	1	1	1	ET	Cardio	A	U2	0	0	1	0	0	0	3	1	0	1	2	1	3	2	0,5	0	0,5	0,5	0,5	3	1	0	0	3	0	2	0,5	2	0	1	0	2	1	1	2	1	1	1	1	2	1	3
871	2	1	1	ET	Cardio	A	U3 - Ledru	0	0	1	0	0	1	2,5	1	1	1	2	1	3	1,5	2,5	0	1	0	3	3	0	0	0	2	1	1	1	1	3	1	0	0	0	1	1	4	2	1	1	1,5	1	1
410	3	1	1	ET	Med Interne	B	Sophie	1	0	1	0	1	1	3,5	2	0	1	3	1	3	1	4	0	1	1	2	4	0	0	1	2	1	3	1,5	3	3	0	0	0	0	1	0	2	1	2	1	2	1	0
159	4	1	1	ET	Med Interne	B	Sophie	1	0	0	0	2	1	3,5	1	0	0	2,5	1	3	2,5	2,5	0	0,5	0,5	1,5	3	2	1	0	3	1	3	3	2	4	0	0	1	1	2	2	2	2	2	2	0,5	1	3
222	5	1	1	ET	Med Interne	B	Celine	1	0	1	0	0	1	2	1	1	0	1,5	1	0	2	1,5	0	0,5	0	1,5	2	0	2	0	1	0	2	0	3	2	0	0	1,5	0	0,5	0	2	1	0	0	1	1	0
232	6	1	1	ET	Med Interne	B	Celine	1	0	0	0	1	0	3,5	2	0	0	3	1	0	1,25	3,5	0	0,5	0	1,5	5	1	0	0	2	0	2	3	4	2	1	0	1,5	0	1	1	1	2	2	0	1,5	1	1
323	7	1	1	ET	Med Interne	C	Felix	0	1	1	0	1	1	3	1	0	1	3	1	0	1	2	0	0,5	0	1	3,5	0	0	0	2	0	3	1	3	1	0	0	1,5	1	0	1	2	1	2	0	2,5	1	1
103	8	1	1	ET	Med Interne	C	Felix	0	0	0	0	0	1	3,5	2	0	1	2	1	1,5	2,75	2	0	0,5	0,5	1,5	2	3	2	0	3	0	1	1,5	5	3	0	0	0	0	1,5	1	1	1	3	1	1	1	2
32	9	1	1	ET	Med Interne	C	Felix	0	0,5	1	0	3	1	3,5	2	1	0	2,5	1	0	2,5	3	0	0	0	2,5	4	2	2	0	2	1	2	1,5	1	4	0	0	2	1	1	2	2	2	2	1	0,5	1	3
268	10	1	1	ET	Med Interne	C	Brigitte	0	1	1	0	0	1	3,5	1	0	1	1,5	1	3	2,25	2	0	1	1	0	4,5	2	2	0	2	2	3	1,5	3	4	0	0	1,5	0	0	2	2	1	2	1	1,5	1	0
525	11	1	1	ET	Med Interne	C	Felix	0	0	0	1	2	0	2	1	1	0	2,5	1	0	2,5	1,5	0	0,5	0,5	2,5	3	1	2	0	2	1	2	3	2	3	0	1	0	0	1	0	2	1	1	0	1,5	1	0
471	12	1	1	ET	Immuno	D	Isabelle	1	0	0	0	0	1	3,5	1	0	1	3	1	3	2,75	2	0	1	0	2,5	4,5	1	2	0	3	2	2	3	3	2	0	0	2	0	1,5	2	2	2	3	2	1,5	1	1
926	13	1	1	ET	Immuno	D	Isabelle	1	1	0	0	0	1	3	1	1	1	2	1	1	2	2,5	0	0	0	3,5	4	0	1	0	3	1	3	2	2	4	0	0	1	0	1	1	2	1	1	0	0	1	0
141	14	1	1	ET	Immuno	D	Isabelle	1	0	0	0	1	0	3	2	1	1	2,5	1	3	2,5	1	0	0,5	0	1,5	3	1	1	2	3	0	2	1,5	2	2	0	0	1	1	2	2	2	2	2	1	1	1	0
599	15	1	1	ET	Immuno	D	Isabelle	1	0	1	0	0	1	3,5	1	0	0	2	1	0	2,25	4	0	0,5	0	0	4	0	0	2	1	1	2	3	1	1	0	0	1	0	1	0	2	1	1	1	1	1	2
911	16	1	1	ET	Immuno	D	Isabelle	1	1	1	0	0	1	3	1	1	0	2,5	1	2	2	3,5	0	0	0	2,5	3,5	0	1	0	2	1	2	0	1	2	0	1	0	0	1,5	1	1	2	2	0	2	1	1
799	17	1	1	ET	Immuno	D	Isabelle	1	0	1	0	1	1	2,5	1	1	0	2,5	1	2	1,75	1,5	0	1	0	0	3	0	0	0	2	0	2	1	2	4	0	0	1	1	0,5	1	1	2	2	1	0	0	1
581	18	1	1	ET	Immuno	D	Isabelle	1	0	1	0	0	1	3	1	1	1	3	1	0	1,25	1,5	0	0,5	0	3,5	3	1	1	0	2	1	3	2,5	2	1	0	1	0	0	1	0	0	1	1	1	0,5	1	0
784	1	1	2	BR	Cardio	A	U2	0	0	0	0,5	0	1	2,5	1	0	1	2,5	1	3	3	1	1	0,5	1	1	3	2	1	1	2	0	3	2	2	1	0	0	2	1	1	2	1,5	2	2	1	2	1	3
722	2	1	2	BR	Cardio	A	U3 - Ledru	0	0	1	0	1,5	1	2,5	1	0	1	2,5	1	3	2,5	2,5	0	0,5	0	3	3	0	1	0	2	0	3	2	3	5	0	0	1,5	0	1	2	1	2	1	0	1	0	0
501	3	1	2	BR	Med Interne	B	Sophie	1	1	0	0	1	1	3	2	0	1	2	1	2,5	2,5	2,5	0,5	0	0	3	3	0	1	0	3	1	2	2	5	2	0	0	1,5	1	1	2	2	1	1	1	2	1	5
511	4	1	2	BR	Med Interne	B	Sophie	1	0	0	0	1	1	3,5	2	0	1	2,5	1	3	2,5	2	0,5	1	1	3	4	1	1	0	2	2	3	3	2	4	0	0	1,5	1	0,5	2	2	2	2	0	1,5	1	5
675	5	1	2	BR	Med Interne	B	Celine	1	0	1	0	0	1	3	1	0	1	2,5	1	0	2	3,5	0	0,5	0	2,5	4	1	2	0	2	0	3	1	1	1	0	0	1,5	0	0	1	1	1,5	1	0	1,5	1	0
491	6	1	2	BR	Med Interne	B	Celine	1	0	1	0	1	1	3	2	1	1	2	1	0	2	2	0	0,5	0,5	4	5	1	0	1	2	0	2	2,5	3	3	1	0	1,5	0	1	2	2	2	1	1	2	1	5
680	7	1	2	BR	Med Interne	C	Felix	0	1	0	0	0	1	3	1	0	1	2	1	1	2	2,5	0,5	0,5	0	3	4	0	1	0	2	0	2	3	3	2	0	0	2	1	0	2	1,5	2	0	1	2	1	3
199	8	1	2	BR	Med Interne	C	Felix	0	1	1	0	2	1	3,5	2	1	1	2	1	1	1,5	1,5	0,5	1	0,5	4	3	3	2	0	3	2	2	3	4	3	0	0	1,5	1	2	2	2	1	3	1	2	1	5
698-b	9	1	2	BR	Med Interne	C	Felix	0	0	0	0	1	0	3	1	1	1	2,5	1	3	2,5	4	0,5	0,5	1	4	4	2,5	2	1	3	1	3	2,5	3	4	0	0	2	1	0	2	2	3	3	1	1	1	1
801	10	1	2	BR	Med Interne	C	Brigitte	0	1	1	0	1	1	3,5	2	1	1	2	1	1,5	2,5	3,5	0	0,5	1,5	1	3,5	1	1	1	3	2	3	3	4	3	0	0	2	0	0	1	2	0	2	2	1,5	1	1
698	11	1	2	BR	Med Interne	C	Felix	0	0	1	1	0	0	3	1	1	1	2	1	0	2	2	0	1	0,5	3,5	3	2	2	0	2	0	2	2	2	4	0	1	1	0	0	0	2	3	0	1	2	1	3
711	12	1	2	BR	Immuno	D	Isabelle	1	0	0	0	2	1	4	2	0	1	2	1	2	3	3	0,5	0,5	0	3,5	4,5	2	2	0	2	1	2	2	3	3	0	0	2	0	1,5	2	3	3	1	1	1	1	1
714	13	1	2	BR	Immuno	D	Isabelle	1	0	0	1	1	1	3	1	1	1	2,5	1	3	2	2	0	1	1	2	4	1	1	0	2	1	3	2	3	4	0	0	3	1	1	2	2	3	2	0	2	0	2
776	14	1	2	BR	Immuno	D	Isabelle	1	0	0	0	1,5	1	3,5	1	1	1	1,5	1	3	2	2	0	1	0	3	4	2	2	0	3	1	2	2	2	3	0	0	1,5	1	1,5	0	2	2	2	0	1	1	0
757	15	1	2	BR	Immuno	D	Isabelle	1	0	0	0	0	1	2	0	1	1	2	1	1	2,5	3	0	0,5	0,5	1,5	4,5	0	0	0	1	2	3	1	2	1	0	0	1	1	1	0	2	1	0	0	1,5	1	0
755	16	1	2	BR	Immuno	D	Isabelle	1	1	1	0	1	1	3	1	0,5	0	2	1	3	1,5	2,5	0,5	1	0,5	4	4,5	0,5	0	0	2	2	2	2,5	1	1	0	1	1,5	0	1,5	0	2	2	2	0,5	1,5	1	0
800	17	1	2	BR	Immuno	D	Isabelle	1	0	0	0,5	0	1	1,5	2	1	0	2,5	1	2	2,5	1,5	0	0,5	0	1,5	1	0,5	0	0	0	0	2	1,5	3	3	0	0	1,5	1	0,5	1	2	2,5	2	0	1	1	1
715	18	1	2	BR	Immuno	D	Isabelle	1	0	0	0	0	1	3	1	1	0	2,5	1	0	2,5	2	0	1	0,5	2	3	0	1	0	2	0	3	1	2	3	0	0	0	0	1	1	3	2	1	2	1	0	2
784	1	1	2	ET	Cardio	A	U2	0	0	1	0	0	0	3	1	0	1	2,5	1	2,5	3	0,5	0,5	0	1	0,5	2,5	2	1	1	2	1	3	2	2	1	0	0	2	1	1	2	2	2	2	1	2,5	1	3
722	2	1	2	ET	Cardio	A	U3 - Ledru	0	0	0	0	0	0	2,5	1	0	1	2,5	1	3	2,5	2,5	0	0	0	3	3	0	1	0	2	0	3	1,5	3	5	0	0	1,5	0	0,5	2	1	1	1	0	1,5	0	0
501	3	1	2	ET	Med Interne	B	Sophie	1	0	1	0	0	0	3	2	0	1	2	1	1,5	2,25	2,5	0	0	0	1,5	3	0	1	0	3	1	2	2,5	4,5	3	0	0	1,5	1	1	2	2	1	1	1	1,5	1	5
511	4	1	2	ET	Med Interne	B	Sophie	1	0	0	0	2	1	3,5	2	0	0	2,5	1	3	2,25	2	0	0,5	0,5	1,5	3	1	1	0	2	2	3	2,5	3	4	0	0	1,5	1	1	2	3	2	2	1	2	1	5
675	5	1	2	ET	Med Interne	B	Celine	1	0	1	0	0	1	3	1	0	1	2,5	1	0	2	3,5	0	0,5	0	1	4	1	2	0	2	0	3	1,5	0	1	0	0	1,5	0	0	1	2	1	1	0	1	1	0
491	6	1	2	ET	Med Interne	B	Celine	1	0	0	0	1	0	3	2	1	1	2,5	1	0	2,25	2	0	1	0,5	3,5	5	1	0	0	2	0	2	2,5	3	3	1	0	2	0	1	1	2	2	1	1	1,5	1	5
680	7	1	2	ET	Med Interne	C	Felix	0	1	1	0	0	0	3	1	0	1	2	1	1	2	2,5	0	0	0	3	4	0	1	0	2	0	2	3	0	2	0	0	1,5	1	0	2	0	1	0	1	2,5	1	3
199	8	1	2	ET	Med Interne	C	Felix	0	2	0	0	0	1	3,5	2	1	0	2,5	1	3	1,75	1,5	0	1	0,5	3,5	3	3	2	1	2	2	2	3	4	3	0	0	1,5	1	2	2	2	2	2	2	2	1	5
698-b	9	1	2	ET	Med Interne	C	Felix	0	0	0	0	2	0	3	1	1	1	2,5	1	3	2,25	4,5	0	0	0,5	4	4	1	2	0	3	1	3	2,5	4	4	0	0	2	1	0	2	2	2	3	0	1	1	1
801	10	1	2	ET	Med Interne	C	Brigitte	0	1	0	0	0	1	3	2	1	1	2	1	2,5	2,25	2,25	0	0	1	0,5	3,5	1	1	0	3	2	3	3	3	3	0	0	1,5	0	0	2	1	0	2	2	2,5	1	1
698	11	1	2	ET	Med Interne	C	Felix	0	0	1	1	0	0	3	1	1	1	2	1	0	2,25	2,5	0	0	0,5	2,5	3	2	2	0	2	0	2	2	1	4	0	1	1	0	0	0	1	2	0	1	1,5	1	5
711	12	1	2	ET	Immuno	D	Isabelle	1	0	0	0	1	0	4	2	0	1	2,5	1	2	2,75	2,5	0	0	0	2,5	4,5	2	2	0	2	2	3	2	2	3	0	0	2	0	1,5	2	2	2	1	1	1,5	1	1
714	13	1	2	ET	Immuno	D	Isabelle	1	0	0	1	0	1	3	1	1	1	2,5	1	3	2	2,5	0	1	0,5	0,5	4	1	1	0	2	1	3	2	2	4	0	0	2	1	1	2	2	1	2	0	1,5	0	2
776	14	1	2	ET	Immuno	D	Isabelle	1	0	0	0	0	1	3,5	1	1	1	1,5	1	3	2	2	0	1	0	2,5	4	2	2	0	3	1	1	1,5	2	3	0	0	1,5	1	1,5	0	1	1	2	0	1	1	0
757	15	1	2	ET	Immuno	D	Isabelle	1	0	1	0	0	1	2	0	1	0	2	1	1	2,5	2,5	0	0	0	2	4,5	0	0	0	1	2	3	1	1	1	0	0	1	1	1	1	2	1	0	0	2,5	1	0
755	16	1	2	ET	Immuno	D	Isabelle	1	1	0	0	1	1	3	1	0	0	2	1	1	1,5	2,5	0	1	0,5	2,5	4,5	0	0	0	2	1	2	3	1	1	0	1	2	0	1	0	2	2	2	1	0	1	0
800	17	1	2	ET	Immuno	D	Isabelle	1	0	1	1	0	1	1,5	2	1	0	2,5	1	2	2,75	2,5	0	0	0	1,5	1	0	0	0	0	0	2	1,5	3	3	0	0	1,5	1	0,5	1	1	2	2	0	0,5	1	1
715	18	1	2	ET	Immuno	D	Isabelle	1	0	1	0	0	1	3	1	1	0	2,5	1	0	2,5	2	0	1	0,5	2	3	0	1	0	2	0	3	0	2	3	0	0	0	0	1	1	2	1	1	2	1,5	0	2
610	19	2	1	BR	Cardio	A	U1	1	0	0	0	1	1	3	1	1	1	1,5	1	0	2	4	0,5	0,5	0	4	2	3	2	0	1	1	3	3	3	4	0	1	2	1	1	0	2	2	2	2	1,5	1	0
613	20	2	1	BR	Cardio	A	U3 - Ledru	1	0	0	0	1	0	3,5	2	0	1	1	1	1	0	3,5	1	0,5	0	1,5	4	2	2	0	2	1	3	1	3	4	0	0	3	0	1,5	2	1	2	2	1	1,5	1	0
631	21	2	1	BR	Cardio	A	U2	1	0	1	0	0	1	2,5	1	0	1	2,5	1	0	2	4	0	0,5	0,5	0	4	2	0	1	2	0	3	2,5	3	4	0	0	0	1	1	2	1	4	1	1	1,5	1	0
360	22	2	1	BR	Med Interne	B	Celine	0	0	0	1	1	1	4	2	1	0	3	1	2	2,5	5	1	1	0	4	4	2	2	0	1	0	3	1,5	3	3	0	1	2	1	1	2	1	3	3	0,5	0,5	0,5	1
394	23	2	1	BR	Med Interne	B	Sophie	0	0,5	0	1	0	0	3,5	2	0	1	3	1	3	0	0	0	0	0	2	3	2	1	0	2	0	2	3	1	2	0	0	2	0	1	2	1	2	2	0	1	0	2
395	24	2	1	BR	Med Interne	B	Celine	0	0,5	0	1	2	0	2	1	0	0	3	1	3	2	4	0	0,5	0	4	3	3	1	0	3	1	2	2,5	1,5	4	0	0	2	0	1,5	2	1	2	2	0,5	1	0,5	3
350	25	2	1	BR	Med Interne	C	Felix	1	0,5	0	0	1,5	1	2,5	1	1	1	2,5	1	0,5	2	2,5	0	0,5	1	1	4	0	2	0	2	0	2	1	2	2	0	1	1,5	0	1	1	2	2	1	0,5	1	0,5	1
361	26	2	1	BR	Med Interne	C	Felix	1	0	1	0	2	0	3	2	0	1	2	1	1	2,5	3	0	0,5	0,5	3	3	2	1	0	2	0	1	0,5	1	2	1	0	0,5	0	0	2	1	2	0	0	0,5	1	2
384	27	2	1	BR	Med Interne	C	Felix	1	0	0	0	1	1	2,5	1	0	0	2	1	1	1,5	2	0	0,5	1	2	5	1	2	0	2	0	2	3	1	3	0	0	1,5	0	1	2	1	0	2	0	1	1	4,5
413	28	2	1	BR	Med Interne	C	Brigitte	1	0	1	0	2	1	3	1	1	1	2,5	1	3	2,5	2,5	0,5	0,5	0,5	2	4	2	1	1	2	0	2	1,5	1	3	0	0	1,5	1	1	2	1	2	2	0	0,5	1	2
431	29	2	1	BR	Med Interne	C	Felix	1	1	1	0	0	0	2,5	1	0	1	2,5	1	1	1,5	3,5	0	0,5	0	2	4	0	0	0	2	0	2	2	2	3	0	0	2,5	0	0	2	2	2	2	0	0	1	0
451	30	2	1	BR	Immuno	D	Isabelle	0	1	0	0,5	0,5	0	3,5	1	0	1	0	1	0	2,5	3,5	0	0,5	0	3	4	1	2	0	3	0	2	1,5	3	2	0	0	1	0	0	1	1	2	1	0	2	0	1
453	31	2	1	BR	Immuno	D	Isabelle	0	0	1	0	0	1	3	2	0	0	2,5	1	1	1	4	0	0,5	0	4	5	1	1	0	2	0	1	1	1	4	0	0	1	0	1	0	0	2	0	0,5	1	1	0
484	32	2	1	BR	Immuno	D	Isabelle	0	0	0	1	0	1	3,5	2	0	1	2,5	1	0,5	1	4	0	0,5	1,5	4	5	0	1	0	2	1	2	1	5	3	0	0	2	0	1,5	2	3	3	2	0	1,5	0	0
509	33	2	1	BR	Immuno	D	Isabelle	0	0	1	0	0	1	3	0	0	1	2,5	1	0	2	1,5	0	0,5	0	2	4,5	0	0	0	3	0	3	3	1	4	1	1	0	0	1	0	2	1	2	2	0,5	1	0
517	34	2	1	BR	Immuno	D	Isabelle	0	0	1	0	1	1	3,5	1	0	1	2	1	3	2,5	4,5	0,5	1	0,5	1	4	3	1	1	3	0	3	2	3	3	0	1	3	0	1,5	2	1	1	3	1	1	1	0
539	35	2	1	BR	Immuno	D	Isabelle	0	0	1	0	1	1	3	1	0	1	1,5	1	3	2	3	0	1	0	4	3	2	0	0	3	0	2	1,5	3	3	0	0	1	0	0,5	2	1	1	1	0	1	1	0
578	36	2	1	BR	Immuno	D	Isabelle	0	1	0	0	1	1	3,5	2	1	1	2,5	1	3	3	4	1	0,5	1,5	3	5	2	2	0	2	1	2	3	3	4	1	0	2	1	2	2	1	2	2	0	1,5	1	1
610	19	2	1	ET	Cardio	A	U1	1	1	1	0	1	1	2,5	1	1	1	1,5	1	0	2,25	4	0	1	0	2,5	2	2	2	0	1	2	3	3	2	3	0	1	1,5	1	1	0	2	2	2	1	3	1	1
613	20	2	1	ET	Cardio	A	U3 - Ledru	1	0	0	0	0	0	3,5	1	0	1	0,5	1	0	0	3,5	1	1	0	1	4	2	2	0	2	1	3	1	2	3	0	0	2	0	1	2	2	2	2	0	2	1	0
631	21	2	1	ET	Cardio	A	U2	1	0	1	1	0	1	2,5	0	1	0	2,5	1	0	2,25	4,5	0	1	0,5	0	3	2	0	1	2	0	3	2,5	2	4	0	0	0	1	1	2	1	2	2	1	2	1	0
360	22	2	1	ET	Med Interne	B	Celine	0	0	0	1	0	1	4	2	1	0	3	1	1	2,5	4,5	1,5	1	0	3	4	1	2	0	0	1	3	1,5	3	3	0	1	1,5	1	0,5	2	2	2	2	0	1	0	1
394	23	2	1	ET	Med Interne	B	Sophie	0	0	0	1	0	0	3,5	2	0	1	3	1	3	0	0	0	0	0	1,5	3	1	1	0	2	0	2	2,5	2	3	0	0	1,5	0	1	2	1	2	1	0	2	0	3
395	24	2	1	ET	Med Interne	B	Celine	0	0	0	0	1	0	2	2	0	0	3	1	3	2,25	3,5	0,5	0	0	1,5	3	3	1	0	3	0	2	2,5	3	4	0	0	1,5	0	1	2	2	1	2	0	1,5	0	3
350	25	2	1	ET	Med Interne	C	Felix	1	1	0	0	0	1	2,5	2	1	0	2	1	0	2	2,5	1	1	1	1	4	0	2	0	2	0	2	0	2	1	0	1	1,5	0	1	1	1	2	0	1	1	0	1
361	26	2	1	ET	Med Interne	C	Felix	1	0	0	0	1	0	3	2	0	1	2	1	1	2,5	3	0	0	0	1	3	0	1	0	2	0	1	0	1	2	1	0	0	0	0	2	1	2	0	0	1	1	2
384	27	2	1	ET	Med Interne	C	Felix	1	0	0	0	0	1	2,5	1	0	0	2	1	1	2,25	2	0	1	1	1,5	5	1	2	0	2	0	2	3	2	3	0	0	1,5	0	1	2	1	0	2	0	1	1	4
413	28	2	1	ET	Med Interne	C	Brigitte	1	0	0	0	0	1	3	1	1	1	2,5	1	2	2,25	2,5	0	0	0,5	3	4	2	1	1	2	0	2	1	2	3	0	0	1,5	1	1	2	2	2	2	0	0,5	1	2
431	29	2	1	ET	Med Interne	C	Felix	1	0	1	0	0	1	2,5	1	0	1	2	1	3	1,5	3,5	0	0	0	0,5	4	0	0	0	2	0	1	3	2	3	0	0	1,5	0	0	2	2	2	2	0	0	1	0
451	30	2	1	ET	Immuno	D	Isabelle	0	0	1	0	0	0	3,5	1	0	1	0	1	0	2	3,5	0	0	0	2,5	4	1	2	0	2	0	2	1,5	1	2	0	0	1	0	0	1	0	1	1	0	2	0	1
453	31	2	1	ET	Immuno	D	Isabelle	0	0	1	0	0	1	3	1	0	0	2,5	1	1	1	3,5	0	0	0	3,5	5	1	1	0	2	0	1	0,5	0	4	0	0	1	0	1	0	0	2	0	1	1,5	1	0
484	32	2	1	ET	Immuno	D	Isabelle	0	1	0	0	1	1	3,5	2	0,5	1	2,5	1	2	1	4,5	0	0	1	3,5	5	0	1	0	2	0	2	1	5	3	0	0	2	0	1,5	2	3	3	2	0	0,5	1	0
509	33	2	1	ET	Immuno	D	Isabelle	0	0	1	0	0	1	2,5	1	0	0	2,5	1	0	1	1,5	0	0	0	0,5	4,5	0	0	0	3	0	3	2	2	4	1	1	0	0	0,5	0	1	1	2	0	1,5	1	0
517	34	2	1	ET	Immuno	D	Isabelle	0	0	0	0	1	1	3,5	1	0	1	2	1	3	2,5	4,5	1	1	0,5	0,5	4	3	1	1	3	0	3	1	3	3	0	1	1,5	0	1,5	2	2	2	3	1	1,5	1	0
539	35	2	1	ET	Immuno	D	Isabelle	0	0	0	0	0	1	3,5	1	0	1	2	1	3	2	3	0	1	0	3,5	3,5	1	0	0	3	0	1	1,5	2	3	0	0	1	0	0,5	2	1	1	1	0	0,5	1	0
578	36	2	1	ET	Immuno	D	Isabelle	0	1	0	0	0	1	3,5	2	1	1	2	1	3	3	4	1	1	1	1,5	4,5	2	2	0	2	0	2	3	3	3	1	0	1,5	1	1,5	1	2	1	1	0	2	1	1
303	19	2	2	BR	Cardio	A	U1	1	0	1	0	0	0	0	0	0	0	1	1	0	0	0	0	0,5	0,5	0	0	0	0	0	3	0	2	2	0	0	0	0	0	1	0	2	1	3	0	1	1,5	1	1
302	20	2	2	BR	Cardio	A	U3 - Ledru	1	1	1	0	3	1	3	1	1	0	2	1	1,5	1,5	1,5	2	1	0	0,5	2	2	2	1	2	0	2	1,5	2	3	0	0	1	1	0,5	2	1	2	1	1	0,5	0	0
444	21	2	2	BR	Cardio	A	U2	1	0	0	0	1,5	0	2,5	2	0	1	2	1	3	2,5	3,5	0	0,5	0,5	4	5	3	0	2	2	0	3	2,5	3	2	0	0	1	1	0	2	1	1	2	0,5	0,5	1	1
745	22	2	2	BR	Med Interne	B	Celine	0	1	1	1	4	0	3	2	0	1	2	1	0	2,5	4	1	1	0	4	2	2	2	0	3	0	3	0	3	1	0	0	1,5	1	0,5	2	1	2	1	0	2	1	1
656	23	2	2	BR	Med Interne	B	Sophie	0	0	0	1	2	0	3	2	0	1	2	1	3	2,5	2,5	0	0,5	0,5	1,5	3	1,5	1	0	2	1	1	2,5	1	3	0	0	2	0	0,5	2	1	2	2	0	1	0	3
741	24	2	2	BR	Med Interne	B	Celine	0	0	0	0	1	1	3	2	1	1	2,5	1	3	2,5	3	0,5	0,5	1	3	4	2	1	1	3	0	3	2,5	2	3	0	0	3	0	1,5	2	1	2	2	0,5	2	0	2
291	25	2	2	BR	Med Interne	C	Felix	1	0	1	0	2	0	3	1	1	1	2	1	0	1,5	2	0	0,5	1	0	0	0	0	0	3	0	2	1,5	2	2	0	0	1	0	1	1	1	1	1	1	1,5	0	0
422	26	2	2	BR	Med Interne	C	Felix	1	0	0	0	1	0	3	1	0	1	1,5	1	2	3	4	0	0,5	0,5	4	3	0	1	0	2	0	2	1,5	1	3	1	0	1	0	0	2	0,5	3	0	1	2	0,5	0
721	27	2	2	BR	Med Interne	C	Felix	1	2	1	0	0	0	2	1	0	0	2,5	1	0	1	3	0	0,5	1	1,5	3	1	2	0	3	1	1	2	1	5	0	0	2	0	1	1	0	2	2	1	0,5	1	4,5
596	28	2	2	BR	Med Interne	C	Brigitte	1	1	1	1	2	1	3	1	1	1	2,5	1	3	2,5	3	0,5	1	0,5	2	2,5	1	2	1	3	1	3	1	2	2	0	0	2	1	1	2	2	2	2	0	1,5	1	2
320	29	2	2	BR	Med Interne	C	Felix	1	0,5	0	0	0	1	3,5	1	0	1	1	1	3	2	4	0	0,5	0,5	4	3	1	0	0	3	0	3	2	1	4	0	0	1	0	0	2	1	2	1	0	1	0	2
637	30	2	2	BR	Immuno	D	Isabelle	0	0	1	0	0	1	3	1	0	0	2	1	1	2,5	3	0	0,5	0,5	3	3	1	0	1	2	1	2	3	0,5	2	0	0	1	1	1	2	2	1	1	1	1	1	0
424	31	2	2	BR	Immuno	D	Isabelle	0	0	1	0	0	0	3	2	0	1	3	1	1	1,5	3,5	0	1	0	1,5	4	2	0	1	2	0	2	1,5	2	3	0	0	1	0	0	1	0	1	1	0	1	0,5	0
652	32	2	2	BR	Immuno	D	Isabelle	0	0	0	1	0	1	4	1	1	1	2,5	1	3	2,5	4	0	1	2	4	2	0	1	2	2	2	3	3	4	3	0	0	3	1	1,5	2	2	2	1	0	1,5	1	0
274	33	2	2	BR	Immuno	D	Isabelle	0	0	0	0	0	0	2,5	1	0	1	2	1	0	1	2	0	0,5	0,5	3	4	1	0	0	2	0	1	2	0	4	0	0	0	0	1,5	0	0	0	2	0	0	1	1
287	34	2	2	BR	Immuno	D	Isabelle	0	0	0	0	0	1	3,5	1	0	0	2	1	1	3	0	1	0,5	1,5	3,5	4	1	1	1	3	0	3	3	5	4	0	1	2	0	1,5	2	1	2	2	2	2	0	4
654	35	2	2	BR	Immuno	D	Isabelle	0	0	0	0	0	1	1,5	1	0	1	2	1	2	2,5	2,5	0	0,5	1	1	5	2	0	0	3	1	2	1,5	2	3	0	0	2	0	1	2	0	2	1	0	1,5	1	0
651	36	2	2	BR	Immuno	D	Isabelle	0	1	0	0	2	1	3	1	1	1	2,5	1	2,5	2	4,5	0,5	0,5	2	2	4,5	1	2	1	2	1	3	3	4	3	0	0	3	1	1,5	2	2	2	1	0	2	1	1
303	19	2	2	ET	Cardio	A	U1	1	0	0	0	0	1	3	2	1	0	1	1	0	1	3	0	0,5	0,5	1,5	3	1	2	0	3	0	2	3	4	1	0	0	1,5	0	0	2	2	2	0	0	1,5	1	1
302	20	2	2	ET	Cardio	A	U3 - Ledru	1	1	1	0	2	1	3	1	1	0	2	1	2	1,25	2	1,5	0,5	0	0	2	2	2	1	2	0	2	1,5	1	2	0	0	1	1	0,5	2	1	1	1	1	1	0	0
444	21	2	2	ET	Cardio	A	U2	1	0	0	1	0	0	3	2	0	1	2	1	1	2,25	3,5	0	1	0,5	3,5	5	3	0	1	2	0	3	2	2	2	0	0	1	1	0	2	2	1	2	1	0,5	1	1
745	22	2	2	ET	Med Interne	B	Celine	0	1	1	1	2	0	2,5	2	0	1	2	1	0	2	4,5	1	1	0	3	2	2	1	0	3	0	3	1	2	1	0	0	1,5	1	1	2	2	1	1	0	2,5	1	1
656	23	2	2	ET	Med Interne	B	Sophie	0	0	1	0	0	0	3	1	0	1	1,5	1	1	2,75	2,5	0	0,5	0,5	0	3	2	1	0	2	0	1	2,5	1	3	0	0	1,5	0	0,5	2	2	2	2	0	1	0	3
741	24	2	2	ET	Med Interne	B	Celine	0	1	1	0	0	1	3	2	1	1	2	1	3	2,25	3,5	0	0,5	0,5	3	4	2	1	1	3	0	3	2,5	3	3	0	0	2	0	1,5	2	2	2	2	0	2	0	2
291	25	2	2	ET	Med Interne	C	Felix	1	0	0	0	0	0	2	1	1	1	2	1	0	1,25	2	0	0	1	0	0	0	0	0	3	0	1	1,5	1	1	0	0	1,5	0	1	1	1	1	1	1	0,5	0	1
422	26	2	2	ET	Med Interne	C	Felix	1	0	0	0	2	0	3	1	0	1	1,5	1	2	2,75	3,5	0	0	0,5	3,5	3	0	1	0	2	0	2	1	1	3	1	0	1	0	0	2	0	3	0	1	1,5	0	0
721	27	2	2	ET	Med Interne	C	Felix	1	2	1	0	0	0	2,5	1	0	0	2,5	1	0	2,25	2,5	0	1	1	1,5	3	1	2	0	3	0	1	2	2	5	0	0	1,5	0	1	1	1	2	2	1	1	1	4
596	28	2	2	ET	Med Interne	C	Brigitte	1	1	1	0	2	1	3	1	1	1	2,5	1	3	2,25	3	0	1	0,5	3	2,5	1	2	1	3	0	3	1,5	2	2	0	0	2,5	0	1	2	2	2	2	0	1,5	1	2
320	29	2	2	ET	Med Interne	C	Felix	1	0	0	0	0	1	3	1	0	1	1	1	3	1,75	3	0	0	0,5	3,5	4	1	0	0	3	0	3	2	2	3	0	0	1	0	0	2	2	2	1	0	0,5	0	2
637	30	2	2	ET	Immuno	D	Isabelle	0	0	1	0	0	1	3	1	0	0	2,5	1	1	1,25	3	0	0,5	0,5	2	3	1	0	1	2	0	2	2,5	2	1	0	0	1	1	1	1	2	2	1	1	3	1	0
424	31	2	2	ET	Immuno	D	Isabelle	0	0	1	0	0	0	3	2	0	1	3	1	1	2	3,5	0	1	0	1	4	2	0	1	2	0	2	1,5	2	3	0	0	1	0	0	1	0	1	1	0	2,5	1	0
652	32	2	2	ET	Immuno	D	Isabelle	0	1	0	1	0	1	3	1	1	1	2	1	3	1,5	3,5	0	1	1	3,5	2	0	1	1	2	2	2	3	2	3	0	0	2	0	1,5	2	2	1	1	0	2	1	0
274	33	2	2	ET	Immuno	D	Isabelle	0	0	1	0	0	0	2,5	1	0	1	2	1	0	1	2	0	0	0,5	1,5	3,5	1	0	0	2	0	1	2	2	4	0	0	0	0	1,5	0	0	0	2	1	0,5	1	1
287	34	2	2	ET	Immuno	D	Isabelle	0	1	1	0	0	1	3,5	1	0	0	1,5	1	1	3	5	0,5	0,5	1	2	4	1	1	1	3	0	3	3	4	4	0	1	2	0	1,5	2	1	2	2	2	1	0	5
654	35	2	2	ET	Immuno	D	Isabelle	0	0	1	0	0	1	1,5	1	0	1	2	1	2	2,75	2,5	0	0,5	0,5	1	5	2	0	0	3	0	2	2	3	2	0	0	1	0	1	2	0	1	1	0	1,5	1	0
651	36	2	2	ET	Immuno	D	Isabelle	0	1	1	0	0	1	3	1	1	1	2,5	1	3	1,75	4,5	0	1	1	2	4,5	1	2	1	2	0	3	3	3	3	0	0	1,5	1	1	2	2	1	1	0	2,5	1	1
Barème									2	2	2	4	1	4	2	1	1	3	1	3	3	6	2	1	2	4	5	5	2	2	3	2	3	3	5	5	1	1	3	1	2	2	5	4	4	2	4	2	5
[truncated: 16 more columns]
