# Supplementary material for: Evaluating the Impact of Computerized Provider Order Entry on Medical Students Training at Bedside: A Randomized Controlled Trial
Source: PLoS One. 2015 Sep 14;10(9):e0138094. doi: 10.1371/journal.pone.0138094 (PMC4569055; doi:10.1371/journal.pone.0138094)
Supplement: S2 Table — (CSV) [file pone.0138094.s002.csv]

num.étudiant	étudiant	Trimestre	Service	Groupe	CCA	Intervention	age	sexe	dcem4	I_1	I_2	I_3	I_4	I_5	I_6	I_7	I_8	I_9	I_10	I_11	II_1	II_2	III_1	III_2	III_3	III_4	III_5	III_6	III_7	IV_1	IV_2	IV_3	IV_4	IV_5	IV_6	IV_7	IV_8	IV_9	IV_10	V_1	V_2	V_3a	V_3b	V_3c
784	1	1	Cardio	A	U2	0	25	M	p	5	5	3	1	1	1	3	5	5	2	2	5	1	5	3	5	5	3	2	4	1	1	1	1	1	1	4	1	4	4	0	0	100	100	0
722	2	1	Cardio	A	U3 - Ledru	0	23	F	p	4	4	5	1	3	4	1	1	4	3	3	1	1	1	1	3	1	3	2	1	2	2	2				4		4	4	0	0	0	0	0
501	3	1	Med Interne	B	Sophie	1	22	F	p	5	5	1	4	3	2	2	2	5	2	2	2	2	4	4	5	5	5	4	5	1	1	1	1	1	1	2	1	2	3	2	30	100	0	0
511	4	1	Med Interne	B	Sophie	1	24	M	p	4	5	2	4	3	2	3	1	5	2	2	4	3	5	5	4	5	4	4	5	1	1	1	1	1	1	3	1	1	3	5	20	50	50	0
675	5	1	Med Interne	B	Celine	1	25	M	p	4	4	2	2	4	4	1	3	4	3	3	3	3	5	4	4	4	5	4	4	1	1	1	2	4		3	1	3	3	5	100	50	10	10
491	6	1	Med Interne	B	Celine	1	23	F	p	5	5	2	3	3	2	3	2	5	3	1	4	3	4	4	2	2	3	2	4	1	1	1	3	4	4	3	1	2	2	1	100	50	50	0
680	7	1	Med Interne	C	Felix	0	25	F	p	5	5	4	2	3	3	2	3	5	3	2	4	2	2	4	2	3	3	1	3	1	2	2	2	2	3	4	2	4
199	8	1	Med Interne	C	Felix	0	24	F	p	4	5	1	2	3	3	3	3	5	1	1	3	1	4	4	3	3	3	3	5	1	1	1	1	1	1	1	1	1
698-b	9	1	Med Interne	C	Felix	0	24	F	p	5	4	3	3	2	3	3	1	5	2	2	4	3	4	4	4	3	3	3	5	1	1	1	1	1		1	1	1	2	0	90	100
801	10	1	Med Interne	C	Brigitte	0	23	M	p	5	5	2	5	4	3	3	1	5	3	2	3	1	4	4	3	5	4	2	4											5	50	100	100	100
698	11	1	Med Interne	C	Felix	0	25	F	p	5	5	4	3	2	4	4	4	4	3	2	2	1	3	4	2	2	4	2	3	3	1	2	3	2	4	4		4	4	1
711	12	1	Immuno	D	Isabelle	1	24	F	p	5	5	2	3	2	2	2	3	5	2	2	4	3	5	5	5	5	4	4	4	1	1	1	1	1	1	2	1	1	2	0	100	0	0
714	13	1	Immuno	D	Isabelle	1	24	M	p	5	5	4	4	2	2	3	2	5	2	1	4	3	4	5	5	5	4	3	4	1	1	1	2	3	4	3	1	4	3	0	80	70	70
776	14	1	Immuno	D	Isabelle	1	24	F	p	5	5	2	4	2	4	2	4	5	2	2	4	2	4	4	3	4	3	2	4	3	2	2	1	1	2	4	1	3	2	10	20	100	50	50
757	15	1	Immuno	D	Isabelle	1	24	F	p	5	5	2	4	3	4	2	2	5	3	3	5	3	5	4	4	4	3	2	4	1	1	1	1	1	1	4	1	3	4	1	60	100	100	100
755	16	1	Immuno	D	Isabelle	1	24	F	p	4	4	2	4	3	3	2	2	4	2	2	2	2	3	4	4	4	4	3	4	1	1	1	1	1	1	3	1	2	3	10	40	80	50	10
800	17	1	Immuno	D	Isabelle	1	25	M	p	4	4	2	5	4	1	1	2	4	4	2	4	3	4	4	3	3	3	2	3	1	1	1	1	1	1	1	1	3	2	60	40	80	20	0
715	18	1	Immuno	D	Isabelle	1	25	M	p	5	5	3	5	3	4	2	2	5	1	1	4	2	5	4	4	5	3	2	3	1	1	1	2	2	1	3	1	2	2	5	10	80
303	19	2	Cardio	A	U1	1	24	F	p	4	5	4	2	2	2	3	2	4	4	2	2	2	3	2	2	4	2	5	2	3	2	2	2	2	1	4	2	1	2	0	50	75	50	20
302	20	2	Cardio	A	U3 - Ledru	1	25	F	p	5	5	2	4	4	2	1	3	5	2	2	3	2	4	4	2	4	4	2	4	2	3	3	4	4	4	4	2	3	2	5	80	10	50	50
444	21	2	Cardio	A	U2	1	24	F	p	4	4	3	4	3	2	3	4	4	2	2	1	1	2	1	1	1	1	1	1	4	4	4	4	4	4	4	4	4	1	1	1	100	100	50
745	22	2	Med Interne	B	Celine	0	25	M	p	3	1	5	3	5	4	4	4	5	4	3	4	5
656	23	2	Med Interne	B	Sophie	0	24	M	p	5	4	3	2	2	3	2	5	5	2	2	3	1	4	4	2	2	2	2	3	3	2	3	3	2	2	2	3	4	3	0	0	100	50	0
741	24	2	Med Interne	B	Celine	0				5	5	4	2	2	4	4	2	5	2	2	3	2	4	4	3	3	3	2	4	1	1	1	1	1	1	1	1	1	4	0	0	100	100	100
291	25	2	Med Interne	C	Felix	1	25	M	p	5	5	3	4	2	1	4	2	4	4	4	3	1	4	4	2	4	4	1	3	2	2	2	2	2	2	3	3	4	4	0	1		100
422	26	2	Med Interne	C	Felix	1	24	F	p	5	5	2	2	2	4	2	4	5	1	1	3	1	4	3	3	3	2	1	2	2	2	2	1	1	2	3	2	2	4	0	50	100	100	100
721	27	2	Med Interne	C	Felix	1	23	F	p	5	5	4	4	2	4	3	4	5	2	3	2	1	4	2	3	3	3	1	2	1	1	1	2	2	2	4	2	3	3	1	100	100	100	100
596	28	2	Med Interne	C	Brigitte	1	23	M	p	5	5	3	4	4	2	1	2	5	4	1	3	3	4	4	4	3	3	4	3	3	3	4	2	2	4	3	1	2	1	75	90	100	100	100
320	29	2	Med Interne	C	Felix	1	25	F	p	5	5	3	3	3	2	2	5	5	1	1	2	1	2	2	4	1	1	1	1	4	4	4	4	4	4	1	1	4	4	1	100	100	100	100
637	30	2	Immuno	D	Isabelle	0	24	M	p	3	4	4	3	4	3	3	3	4	2	2	2	1	4	3	1	1	2	1	1	1	1	1				2		1		0	0
424	31	2	Immuno	D	Isabelle	0	23	F	p	5	5	3	3	3	3	3	5	5	1	1	2	1	3	1	1	1	1	1	1	4	4	4	1	1	1	2	1	1
652	32	2	Immuno	D	Isabelle	0	24	F	p	5	5	4	3	4	2	3	2	5	2	2	3	1	3	3	3	5	5	3	3	1	1	1	1	1	1	3	2	2	2
274	33	2	Immuno	D	Isabelle	0	26	M	p	5	4	1	3	2	4	2	2	5	2	2	3	2	5	5	3	3	3	2	4	1	1	1	1	1	1	1	1	4	1	10	10	0	100	0
287	34	2	Immuno	D	Isabelle	0	24	F	p	4	4	4	3	4	3	2	4	4	2	2	2	3	3	4	4	4	4	1	2	1	1	4	1	1	1	2	1	2	2
654	35	2	Immuno	D	Isabelle	0	25	F	p	4	5	2	2	3	1	2	3	5	2	1	1	1	3	4	3	2	2	1	1							3		4		0	0
651	36	2	Immuno	D	Isabelle	0	24	F	p	4	5	3	2	3	2	2	2	5	2	2	3	1	4	4	4	4	4	1	4	4	4	4	1	1	1	3	1	3	1	0	50	100	100	100
bareme										5	5	5	5	5	5	5	5	5	5	5	5	5	5	5	5	5	5	5	5	4	4	4	4	4	4	4	4	4	4	100	100	100	100	100
Dimension										2	2	1	3	3	3	3	1	2	2	3	1	1	1	1	1	1	1	1	1	1	1	1	4	4	4	4	4	4	3	3	3	2	2	2
Direction										1	1	0	1	1	0	0	0	1	0	0	1	1	1	1	1	1	1	1	1	0	0	0	1	1	1	1	1	1	0	1	1	1	1	1
