# Supplementary material for: Evaluating the Impact of Computerized Provider Order Entry on Medical Students Training at Bedside: A Randomized Controlled Trial
Source: PLoS One. 2015 Sep 14;10(9):e0138094. doi: 10.1371/journal.pone.0138094 (PMC4569055; doi:10.1371/journal.pone.0138094)
Supplement: S3 Table — (CSV) [file pone.0138094.s003.csv]

Student	Quarter	Department	CR	Intervention	item	progress
1	Quarter 1	Cardiology	CR 2	Control	1	0
2	Quarter 1	Cardiology	CR 1	Control	1	0
3	Quarter 1	Internal Medicine	CR 3	Case	1	0.25
4	Quarter 1	Internal Medicine	CR 3	Case	1	0
5	Quarter 1	Internal Medicine	CR 6	Case	1	0
6	Quarter 1	Internal Medicine	CR 6	Case	1	0
7	Quarter 1	Internal Medicine	CR 5	Control	1	0.25
8	Quarter 1	Internal Medicine	CR 5	Control	1	0.75
9	Quarter 1	Internal Medicine	CR 5	Control	1	-0.25
10	Quarter 1	Internal Medicine	CR 7	Control	1	0
11	Quarter 1	Internal Medicine	CR 5	Control	1	0
12	Quarter 1	Immunology	CR 4	Case	1	0
13	Quarter 1	Immunology	CR 4	Case	1	-0.5
14	Quarter 1	Immunology	CR 4	Case	1	0
15	Quarter 1	Immunology	CR 4	Case	1	0
16	Quarter 1	Immunology	CR 4	Case	1	0
17	Quarter 1	Immunology	CR 4	Case	1	0
18	Quarter 1	Immunology	CR 4	Case	1	0
20	Quarter 2	Cardiology	CR 1	Case	1	0.5
21	Quarter 2	Cardiology	CR 2	Case	1	0
22	Quarter 2	Internal Medicine	CR 6	Control	1	0.5
23	Quarter 2	Internal Medicine	CR 3	Control	1	-0.125
24	Quarter 2	Internal Medicine	CR 6	Control	1	0.125
25	Quarter 2	Internal Medicine	CR 5	Case	1	-0.375
26	Quarter 2	Internal Medicine	CR 5	Case	1	0
27	Quarter 2	Internal Medicine	CR 5	Case	1	1
28	Quarter 2	Internal Medicine	CR 7	Case	1	0.5
29	Quarter 2	Internal Medicine	CR 5	Case	1	-0.125
30	Quarter 2	Immunology	CR 4	Control	1	-0.25
31	Quarter 2	Immunology	CR 4	Control	1	0
32	Quarter 2	Immunology	CR 4	Control	1	0
33	Quarter 2	Immunology	CR 4	Control	1	0
34	Quarter 2	Immunology	CR 4	Control	1	0.25
35	Quarter 2	Immunology	CR 4	Control	1	0
36	Quarter 2	Immunology	CR 4	Control	1	0
1	Quarter 1	Cardiology	CR 2	Control	2	0
2	Quarter 1	Cardiology	CR 1	Control	2	0
3	Quarter 1	Internal Medicine	CR 3	Case	2	0
4	Quarter 1	Internal Medicine	CR 3	Case	2	0
5	Quarter 1	Internal Medicine	CR 6	Case	2	0
6	Quarter 1	Internal Medicine	CR 6	Case	2	0.25
7	Quarter 1	Internal Medicine	CR 5	Control	2	0
8	Quarter 1	Internal Medicine	CR 5	Control	2	0
9	Quarter 1	Internal Medicine	CR 5	Control	2	-0.25
10	Quarter 1	Internal Medicine	CR 7	Control	2	-0.25
11	Quarter 1	Internal Medicine	CR 5	Control	2	0.5
12	Quarter 1	Immunology	CR 4	Case	2	0
13	Quarter 1	Immunology	CR 4	Case	2	0
14	Quarter 1	Immunology	CR 4	Case	2	-0.25
15	Quarter 1	Immunology	CR 4	Case	2	-0.25
16	Quarter 1	Immunology	CR 4	Case	2	0
17	Quarter 1	Immunology	CR 4	Case	2	0
18	Quarter 1	Immunology	CR 4	Case	2	0
20	Quarter 2	Cardiology	CR 1	Case	2	0.5
21	Quarter 2	Cardiology	CR 2	Case	2	-0.5
22	Quarter 2	Internal Medicine	CR 6	Control	2	0.5
23	Quarter 2	Internal Medicine	CR 3	Control	2	0.25
24	Quarter 2	Internal Medicine	CR 6	Control	2	0.25
25	Quarter 2	Internal Medicine	CR 5	Case	2	0.25
26	Quarter 2	Internal Medicine	CR 5	Case	2	-0.25
27	Quarter 2	Internal Medicine	CR 5	Case	2	0.5
28	Quarter 2	Internal Medicine	CR 7	Case	2	0.25
29	Quarter 2	Internal Medicine	CR 5	Case	2	-0.5
30	Quarter 2	Immunology	CR 4	Control	2	0.25
31	Quarter 2	Immunology	CR 4	Control	2	0
32	Quarter 2	Immunology	CR 4	Control	2	0
33	Quarter 2	Immunology	CR 4	Control	2	-0.25
34	Quarter 2	Immunology	CR 4	Control	2	0
35	Quarter 2	Immunology	CR 4	Control	2	0
36	Quarter 2	Immunology	CR 4	Control	2	0.25
1	Quarter 1	Cardiology	CR 2	Control	3	0.125
2	Quarter 1	Cardiology	CR 1	Control	3	0
3	Quarter 1	Internal Medicine	CR 3	Case	3	0
4	Quarter 1	Internal Medicine	CR 3	Case	3	-0.25
5	Quarter 1	Internal Medicine	CR 6	Case	3	0
6	Quarter 1	Internal Medicine	CR 6	Case	3	0
7	Quarter 1	Internal Medicine	CR 5	Control	3	0
8	Quarter 1	Internal Medicine	CR 5	Control	3	0
9	Quarter 1	Internal Medicine	CR 5	Control	3	0
10	Quarter 1	Internal Medicine	CR 7	Control	3	0
11	Quarter 1	Internal Medicine	CR 5	Control	3	0
12	Quarter 1	Immunology	CR 4	Case	3	0
13	Quarter 1	Immunology	CR 4	Case	3	0.5
14	Quarter 1	Immunology	CR 4	Case	3	0
15	Quarter 1	Immunology	CR 4	Case	3	0
16	Quarter 1	Immunology	CR 4	Case	3	0
17	Quarter 1	Immunology	CR 4	Case	3	0.375
18	Quarter 1	Immunology	CR 4	Case	3	0
20	Quarter 2	Cardiology	CR 1	Case	3	0
21	Quarter 2	Cardiology	CR 2	Case	3	0
22	Quarter 2	Internal Medicine	CR 6	Control	3	0
23	Quarter 2	Internal Medicine	CR 3	Control	3	-0.25
24	Quarter 2	Internal Medicine	CR 6	Control	3	-0.25
25	Quarter 2	Internal Medicine	CR 5	Case	3	0
26	Quarter 2	Internal Medicine	CR 5	Case	3	0
27	Quarter 2	Internal Medicine	CR 5	Case	3	0
28	Quarter 2	Internal Medicine	CR 7	Case	3	0.25
29	Quarter 2	Internal Medicine	CR 5	Case	3	0
30	Quarter 2	Immunology	CR 4	Control	3	-0.125
31	Quarter 2	Immunology	CR 4	Control	3	0
32	Quarter 2	Immunology	CR 4	Control	3	0.25
33	Quarter 2	Immunology	CR 4	Control	3	0
34	Quarter 2	Immunology	CR 4	Control	3	0
35	Quarter 2	Immunology	CR 4	Control	3	0
36	Quarter 2	Immunology	CR 4	Control	3	0
1	Quarter 1	Cardiology	CR 2	Control	4	-0.125
2	Quarter 1	Cardiology	CR 1	Control	4	0
3	Quarter 1	Internal Medicine	CR 3	Case	4	0
4	Quarter 1	Internal Medicine	CR 3	Case	4	0
5	Quarter 1	Internal Medicine	CR 6	Case	4	0
6	Quarter 1	Internal Medicine	CR 6	Case	4	-0.125
7	Quarter 1	Internal Medicine	CR 5	Control	4	-0.25
8	Quarter 1	Internal Medicine	CR 5	Control	4	0.125
9	Quarter 1	Internal Medicine	CR 5	Control	4	-0.25
10	Quarter 1	Internal Medicine	CR 7	Control	4	0
11	Quarter 1	Internal Medicine	CR 5	Control	4	-0.5
12	Quarter 1	Immunology	CR 4	Case	4	0.25
13	Quarter 1	Immunology	CR 4	Case	4	0.125
14	Quarter 1	Immunology	CR 4	Case	4	-0.0625
15	Quarter 1	Immunology	CR 4	Case	4	0
16	Quarter 1	Immunology	CR 4	Case	4	0
17	Quarter 1	Immunology	CR 4	Case	4	-0.125
18	Quarter 1	Immunology	CR 4	Case	4	-0.1875
20	Quarter 2	Cardiology	CR 1	Case	4	0.5
21	Quarter 2	Cardiology	CR 2	Case	4	0.1875
22	Quarter 2	Internal Medicine	CR 6	Control	4	0.625
23	Quarter 2	Internal Medicine	CR 3	Control	4	0.25
24	Quarter 2	Internal Medicine	CR 6	Control	4	-0.25
25	Quarter 2	Internal Medicine	CR 5	Case	4	0.0625
26	Quarter 2	Internal Medicine	CR 5	Case	4	0
27	Quarter 2	Internal Medicine	CR 5	Case	4	-0.125
28	Quarter 2	Internal Medicine	CR 7	Case	4	0.25
29	Quarter 2	Internal Medicine	CR 5	Case	4	0
30	Quarter 2	Immunology	CR 4	Control	4	-0.0625
31	Quarter 2	Immunology	CR 4	Control	4	0
32	Quarter 2	Immunology	CR 4	Control	4	-0.125
33	Quarter 2	Immunology	CR 4	Control	4	0
34	Quarter 2	Immunology	CR 4	Control	4	-0.25
35	Quarter 2	Immunology	CR 4	Control	4	-0.125
36	Quarter 2	Immunology	CR 4	Control	4	0.125
1	Quarter 1	Cardiology	CR 2	Control	5	0
2	Quarter 1	Cardiology	CR 1	Control	5	-0.5
3	Quarter 1	Internal Medicine	CR 3	Case	5	-0.5
4	Quarter 1	Internal Medicine	CR 3	Case	5	0
5	Quarter 1	Internal Medicine	CR 6	Case	5	0
6	Quarter 1	Internal Medicine	CR 6	Case	5	0.5
7	Quarter 1	Internal Medicine	CR 5	Control	5	-0.5
8	Quarter 1	Internal Medicine	CR 5	Control	5	0
9	Quarter 1	Internal Medicine	CR 5	Control	5	-1
10	Quarter 1	Internal Medicine	CR 7	Control	5	0
11	Quarter 1	Internal Medicine	CR 5	Control	5	-0.5
12	Quarter 1	Immunology	CR 4	Case	5	-0.5
13	Quarter 1	Immunology	CR 4	Case	5	0
14	Quarter 1	Immunology	CR 4	Case	5	0.5
15	Quarter 1	Immunology	CR 4	Case	5	0
16	Quarter 1	Immunology	CR 4	Case	5	0
17	Quarter 1	Immunology	CR 4	Case	5	0
18	Quarter 1	Immunology	CR 4	Case	5	0
20	Quarter 2	Cardiology	CR 1	Case	5	1
21	Quarter 2	Cardiology	CR 2	Case	5	-1
22	Quarter 2	Internal Medicine	CR 6	Control	5	-1
23	Quarter 2	Internal Medicine	CR 3	Control	5	0
24	Quarter 2	Internal Medicine	CR 6	Control	5	1
25	Quarter 2	Internal Medicine	CR 5	Case	5	-1
26	Quarter 2	Internal Medicine	CR 5	Case	5	0
27	Quarter 2	Internal Medicine	CR 5	Case	5	-1
28	Quarter 2	Internal Medicine	CR 7	Case	5	0
29	Quarter 2	Internal Medicine	CR 5	Case	5	0.5
30	Quarter 2	Immunology	CR 4	Control	5	1
31	Quarter 2	Immunology	CR 4	Control	5	-1
32	Quarter 2	Immunology	CR 4	Control	5	0
33	Quarter 2	Immunology	CR 4	Control	5	-1
34	Quarter 2	Immunology	CR 4	Control	5	0
35	Quarter 2	Immunology	CR 4	Control	5	0
36	Quarter 2	Immunology	CR 4	Control	5	0
1	Quarter 1	Cardiology	CR 2	Control	6	-0.0625
2	Quarter 1	Cardiology	CR 1	Control	6	0
3	Quarter 1	Internal Medicine	CR 3	Case	6	-0.125
4	Quarter 1	Internal Medicine	CR 3	Case	6	0
5	Quarter 1	Internal Medicine	CR 6	Case	6	0.3125
6	Quarter 1	Internal Medicine	CR 6	Case	6	-0.125
7	Quarter 1	Internal Medicine	CR 5	Control	6	0
8	Quarter 1	Internal Medicine	CR 5	Control	6	0
9	Quarter 1	Internal Medicine	CR 5	Control	6	-0.125
10	Quarter 1	Internal Medicine	CR 7	Control	6	-0.0625
11	Quarter 1	Internal Medicine	CR 5	Control	6	0.25
12	Quarter 1	Immunology	CR 4	Case	6	0.125
13	Quarter 1	Immunology	CR 4	Case	6	0
14	Quarter 1	Immunology	CR 4	Case	6	0
15	Quarter 1	Immunology	CR 4	Case	6	-0.375
16	Quarter 1	Immunology	CR 4	Case	6	0
17	Quarter 1	Immunology	CR 4	Case	6	-0.25
18	Quarter 1	Immunology	CR 4	Case	6	0
20	Quarter 2	Cardiology	CR 1	Case	6	-0.125
21	Quarter 2	Cardiology	CR 2	Case	6	0.0625
22	Quarter 2	Internal Medicine	CR 6	Control	6	-0.3125
23	Quarter 2	Internal Medicine	CR 3	Control	6	-0.125
24	Quarter 2	Internal Medicine	CR 6	Control	6	0.25
25	Quarter 2	Internal Medicine	CR 5	Case	6	0
26	Quarter 2	Internal Medicine	CR 5	Case	6	0
27	Quarter 2	Internal Medicine	CR 5	Case	6	-0.0625
28	Quarter 2	Internal Medicine	CR 7	Case	6	0
29	Quarter 2	Internal Medicine	CR 5	Case	6	0.1875
30	Quarter 2	Immunology	CR 4	Control	6	-0.125
31	Quarter 2	Immunology	CR 4	Control	6	0
32	Quarter 2	Immunology	CR 4	Control	6	0
33	Quarter 2	Immunology	CR 4	Control	6	-0.0625
34	Quarter 2	Immunology	CR 4	Control	6	0
35	Quarter 2	Immunology	CR 4	Control	6	-0.4375
36	Quarter 2	Immunology	CR 4	Control	6	-0.125
1	Quarter 1	Cardiology	CR 2	Control	7	0
2	Quarter 1	Cardiology	CR 1	Control	7	0
3	Quarter 1	Internal Medicine	CR 3	Case	7	0
4	Quarter 1	Internal Medicine	CR 3	Case	7	0.5
5	Quarter 1	Internal Medicine	CR 6	Case	7	0
6	Quarter 1	Internal Medicine	CR 6	Case	7	0.25
7	Quarter 1	Internal Medicine	CR 5	Control	7	0
8	Quarter 1	Internal Medicine	CR 5	Control	7	0
9	Quarter 1	Internal Medicine	CR 5	Control	7	-0.5
10	Quarter 1	Internal Medicine	CR 7	Control	7	0.5
11	Quarter 1	Internal Medicine	CR 5	Control	7	0
12	Quarter 1	Immunology	CR 4	Case	7	0.5
13	Quarter 1	Immunology	CR 4	Case	7	0
14	Quarter 1	Immunology	CR 4	Case	7	-0.5
15	Quarter 1	Immunology	CR 4	Case	7	-0.5
16	Quarter 1	Immunology	CR 4	Case	7	0
17	Quarter 1	Immunology	CR 4	Case	7	0.5
18	Quarter 1	Immunology	CR 4	Case	7	0
20	Quarter 2	Cardiology	CR 1	Case	7	-0.25
21	Quarter 2	Cardiology	CR 2	Case	7	0.75
22	Quarter 2	Internal Medicine	CR 6	Control	7	0
23	Quarter 2	Internal Medicine	CR 3	Control	7	-0.25
24	Quarter 2	Internal Medicine	CR 6	Control	7	0.25
25	Quarter 2	Internal Medicine	CR 5	Case	7	-0.25
26	Quarter 2	Internal Medicine	CR 5	Case	7	-0.5
27	Quarter 2	Internal Medicine	CR 5	Case	7	0
28	Quarter 2	Internal Medicine	CR 7	Case	7	0
29	Quarter 2	Internal Medicine	CR 5	Case	7	0
30	Quarter 2	Immunology	CR 4	Control	7	0
31	Quarter 2	Immunology	CR 4	Control	7	0.25
32	Quarter 2	Immunology	CR 4	Control	7	-0.5
33	Quarter 2	Immunology	CR 4	Control	7	0.25
34	Quarter 2	Immunology	CR 4	Control	7	0
35	Quarter 2	Immunology	CR 4	Control	7	0
36	Quarter 2	Immunology	CR 4	Control	7	-0.5
1	Quarter 1	Cardiology	CR 2	Control	8	0
2	Quarter 1	Cardiology	CR 1	Control	8	-1
3	Quarter 1	Internal Medicine	CR 3	Case	8	-0.25
4	Quarter 1	Internal Medicine	CR 3	Case	8	0
5	Quarter 1	Internal Medicine	CR 6	Case	8	-0.5
6	Quarter 1	Internal Medicine	CR 6	Case	8	1
7	Quarter 1	Internal Medicine	CR 5	Control	8	0
8	Quarter 1	Internal Medicine	CR 5	Control	8	1
9	Quarter 1	Internal Medicine	CR 5	Control	8	0
10	Quarter 1	Internal Medicine	CR 7	Control	8	0.5
11	Quarter 1	Internal Medicine	CR 5	Control	8	0
12	Quarter 1	Immunology	CR 4	Case	8	0
13	Quarter 1	Immunology	CR 4	Case	8	0
14	Quarter 1	Immunology	CR 4	Case	8	0
15	Quarter 1	Immunology	CR 4	Case	8	1
16	Quarter 1	Immunology	CR 4	Case	8	-0.75
17	Quarter 1	Immunology	CR 4	Case	8	0
18	Quarter 1	Immunology	CR 4	Case	8	0
20	Quarter 2	Cardiology	CR 1	Case	8	1
21	Quarter 2	Cardiology	CR 2	Case	8	-0.5
22	Quarter 2	Internal Medicine	CR 6	Control	8	-1
23	Quarter 2	Internal Medicine	CR 3	Control	8	0
24	Quarter 2	Internal Medicine	CR 6	Control	8	1
25	Quarter 2	Internal Medicine	CR 5	Case	8	0
26	Quarter 2	Internal Medicine	CR 5	Case	8	0
27	Quarter 2	Internal Medicine	CR 5	Case	8	0
28	Quarter 2	Internal Medicine	CR 7	Case	8	0
29	Quarter 2	Internal Medicine	CR 5	Case	8	0
30	Quarter 2	Immunology	CR 4	Control	8	0
31	Quarter 2	Immunology	CR 4	Control	8	0
32	Quarter 2	Immunology	CR 4	Control	8	0.75
33	Quarter 2	Immunology	CR 4	Control	8	0
34	Quarter 2	Immunology	CR 4	Control	8	0
35	Quarter 2	Immunology	CR 4	Control	8	0
36	Quarter 2	Immunology	CR 4	Control	8	0
1	Quarter 1	Cardiology	CR 2	Control	9	0
2	Quarter 1	Cardiology	CR 1	Control	9	0
3	Quarter 1	Internal Medicine	CR 3	Case	9	0
4	Quarter 1	Internal Medicine	CR 3	Case	9	0.5
5	Quarter 1	Internal Medicine	CR 6	Case	9	0.5
6	Quarter 1	Internal Medicine	CR 6	Case	9	1
7	Quarter 1	Internal Medicine	CR 5	Control	9	0
8	Quarter 1	Internal Medicine	CR 5	Control	9	-0.5
9	Quarter 1	Internal Medicine	CR 5	Control	9	1
10	Quarter 1	Internal Medicine	CR 7	Control	9	0
11	Quarter 1	Internal Medicine	CR 5	Control	9	1
12	Quarter 1	Immunology	CR 4	Case	9	0
13	Quarter 1	Immunology	CR 4	Case	9	0
14	Quarter 1	Immunology	CR 4	Case	9	0
15	Quarter 1	Immunology	CR 4	Case	9	0
16	Quarter 1	Immunology	CR 4	Case	9	0
17	Quarter 1	Immunology	CR 4	Case	9	0
18	Quarter 1	Immunology	CR 4	Case	9	-1
20	Quarter 2	Cardiology	CR 1	Case	9	-1
21	Quarter 2	Cardiology	CR 2	Case	9	0.5
22	Quarter 2	Internal Medicine	CR 6	Control	9	1
23	Quarter 2	Internal Medicine	CR 3	Control	9	0
24	Quarter 2	Internal Medicine	CR 6	Control	9	1
25	Quarter 2	Internal Medicine	CR 5	Case	9	0.5
26	Quarter 2	Internal Medicine	CR 5	Case	9	0
27	Quarter 2	Internal Medicine	CR 5	Case	9	0
28	Quarter 2	Internal Medicine	CR 7	Case	9	0
29	Quarter 2	Internal Medicine	CR 5	Case	9	0
30	Quarter 2	Immunology	CR 4	Control	9	-1
31	Quarter 2	Immunology	CR 4	Control	9	1
32	Quarter 2	Immunology	CR 4	Control	9	0
33	Quarter 2	Immunology	CR 4	Control	9	0.5
34	Quarter 2	Immunology	CR 4	Control	9	-1
35	Quarter 2	Immunology	CR 4	Control	9	0
36	Quarter 2	Immunology	CR 4	Control	9	0
1	Quarter 1	Cardiology	CR 2	Control	10	0.083333333
2	Quarter 1	Cardiology	CR 1	Control	10	0.166666667
3	Quarter 1	Internal Medicine	CR 3	Case	10	-0.333333333
4	Quarter 1	Internal Medicine	CR 3	Case	10	0.083333333
5	Quarter 1	Internal Medicine	CR 6	Case	10	0.25
6	Quarter 1	Internal Medicine	CR 6	Case	10	-0.25
7	Quarter 1	Internal Medicine	CR 5	Control	10	-0.25
8	Quarter 1	Internal Medicine	CR 5	Control	10	0.083333333
9	Quarter 1	Internal Medicine	CR 5	Control	10	0.083333333
10	Quarter 1	Internal Medicine	CR 7	Control	10	0.083333333
11	Quarter 1	Internal Medicine	CR 5	Control	10	-0.083333333
12	Quarter 1	Immunology	CR 4	Case	10	-0.166666667
13	Quarter 1	Immunology	CR 4	Case	10	0.166666667
14	Quarter 1	Immunology	CR 4	Case	10	-0.25
15	Quarter 1	Immunology	CR 4	Case	10	0
16	Quarter 1	Immunology	CR 4	Case	10	-0.083333333
17	Quarter 1	Immunology	CR 4	Case	10	0
18	Quarter 1	Immunology	CR 4	Case	10	-0.166666667
20	Quarter 2	Cardiology	CR 1	Case	10	0.416666667
21	Quarter 2	Cardiology	CR 2	Case	10	-0.166666667
22	Quarter 2	Internal Medicine	CR 6	Control	10	-0.333333333
23	Quarter 2	Internal Medicine	CR 3	Control	10	-0.416666667
24	Quarter 2	Internal Medicine	CR 6	Control	10	-0.25
25	Quarter 2	Internal Medicine	CR 5	Case	10	-0.083333333
26	Quarter 2	Internal Medicine	CR 5	Case	10	-0.166666667
27	Quarter 2	Internal Medicine	CR 5	Case	10	0.166666667
28	Quarter 2	Internal Medicine	CR 7	Case	10	0
29	Quarter 2	Internal Medicine	CR 5	Case	10	-0.416666667
30	Quarter 2	Immunology	CR 4	Control	10	0.75
31	Quarter 2	Immunology	CR 4	Control	10	0.166666667
32	Quarter 2	Immunology	CR 4	Control	10	-0.083333333
33	Quarter 2	Immunology	CR 4	Control	10	-0.166666667
34	Quarter 2	Immunology	CR 4	Control	10	-0.083333333
35	Quarter 2	Immunology	CR 4	Control	10	0.083333333
36	Quarter 2	Immunology	CR 4	Control	10	0.083333333
1	Quarter 1	Cardiology	CR 2	Control	11	0
2	Quarter 1	Cardiology	CR 1	Control	11	0
3	Quarter 1	Internal Medicine	CR 3	Case	11	0
4	Quarter 1	Internal Medicine	CR 3	Case	11	0
5	Quarter 1	Internal Medicine	CR 6	Case	11	0
6	Quarter 1	Internal Medicine	CR 6	Case	11	0
7	Quarter 1	Internal Medicine	CR 5	Control	11	0
8	Quarter 1	Internal Medicine	CR 5	Control	11	0
9	Quarter 1	Internal Medicine	CR 5	Control	11	0
10	Quarter 1	Internal Medicine	CR 7	Control	11	0
11	Quarter 1	Internal Medicine	CR 5	Control	11	0
12	Quarter 1	Immunology	CR 4	Case	11	0
13	Quarter 1	Immunology	CR 4	Case	11	0
14	Quarter 1	Immunology	CR 4	Case	11	0
15	Quarter 1	Immunology	CR 4	Case	11	0
16	Quarter 1	Immunology	CR 4	Case	11	0
17	Quarter 1	Immunology	CR 4	Case	11	0
18	Quarter 1	Immunology	CR 4	Case	11	0
20	Quarter 2	Cardiology	CR 1	Case	11	0
21	Quarter 2	Cardiology	CR 2	Case	11	0
22	Quarter 2	Internal Medicine	CR 6	Control	11	0
23	Quarter 2	Internal Medicine	CR 3	Control	11	0
24	Quarter 2	Internal Medicine	CR 6	Control	11	0
25	Quarter 2	Internal Medicine	CR 5	Case	11	0
26	Quarter 2	Internal Medicine	CR 5	Case	11	0
27	Quarter 2	Internal Medicine	CR 5	Case	11	0
28	Quarter 2	Internal Medicine	CR 7	Case	11	0
29	Quarter 2	Internal Medicine	CR 5	Case	11	0
30	Quarter 2	Immunology	CR 4	Control	11	0
31	Quarter 2	Immunology	CR 4	Control	11	0
32	Quarter 2	Immunology	CR 4	Control	11	0
33	Quarter 2	Immunology	CR 4	Control	11	0
34	Quarter 2	Immunology	CR 4	Control	11	0
35	Quarter 2	Immunology	CR 4	Control	11	0
36	Quarter 2	Immunology	CR 4	Control	11	0
1	Quarter 1	Cardiology	CR 2	Control	12	-0.083333333
2	Quarter 1	Cardiology	CR 1	Control	12	0
3	Quarter 1	Internal Medicine	CR 3	Case	12	-0.333333333
4	Quarter 1	Internal Medicine	CR 3	Case	12	0
5	Quarter 1	Internal Medicine	CR 6	Case	12	0
6	Quarter 1	Internal Medicine	CR 6	Case	12	0
7	Quarter 1	Internal Medicine	CR 5	Control	12	0.333333333
8	Quarter 1	Internal Medicine	CR 5	Control	12	0.083333333
9	Quarter 1	Internal Medicine	CR 5	Control	12	0.5
10	Quarter 1	Internal Medicine	CR 7	Control	12	-0.333333333
11	Quarter 1	Internal Medicine	CR 5	Control	12	0
12	Quarter 1	Immunology	CR 4	Case	12	-0.333333333
13	Quarter 1	Immunology	CR 4	Case	12	0.5
14	Quarter 1	Immunology	CR 4	Case	12	0
15	Quarter 1	Immunology	CR 4	Case	12	0.333333333
16	Quarter 1	Immunology	CR 4	Case	12	2.78E-17
17	Quarter 1	Immunology	CR 4	Case	12	0
18	Quarter 1	Immunology	CR 4	Case	12	0
20	Quarter 2	Cardiology	CR 1	Case	12	0.416666667
21	Quarter 2	Cardiology	CR 2	Case	12	0.666666667
22	Quarter 2	Internal Medicine	CR 6	Control	12	-0.5
23	Quarter 2	Internal Medicine	CR 3	Control	12	-0.333333333
24	Quarter 2	Internal Medicine	CR 6	Control	12	0
25	Quarter 2	Internal Medicine	CR 5	Case	12	-0.083333333
26	Quarter 2	Internal Medicine	CR 5	Case	12	0.333333333
27	Quarter 2	Internal Medicine	CR 5	Case	12	-0.333333333
28	Quarter 2	Internal Medicine	CR 7	Case	12	0.166666667
29	Quarter 2	Internal Medicine	CR 5	Case	12	0.333333333
30	Quarter 2	Immunology	CR 4	Control	12	0.333333333
31	Quarter 2	Immunology	CR 4	Control	12	0
32	Quarter 2	Immunology	CR 4	Control	12	0.583333333
33	Quarter 2	Immunology	CR 4	Control	12	0
34	Quarter 2	Immunology	CR 4	Control	12	-0.666666667
35	Quarter 2	Immunology	CR 4	Control	12	-0.333333333
36	Quarter 2	Immunology	CR 4	Control	12	-0.083333333
1	Quarter 1	Cardiology	CR 2	Control	13	0.25
2	Quarter 1	Cardiology	CR 1	Control	13	0.333333333
3	Quarter 1	Internal Medicine	CR 3	Case	13	0.208333333
4	Quarter 1	Internal Medicine	CR 3	Case	13	-0.041666667
5	Quarter 1	Internal Medicine	CR 6	Case	13	-0.083333333
6	Quarter 1	Internal Medicine	CR 6	Case	13	0.083333333
7	Quarter 1	Internal Medicine	CR 5	Control	13	0.166666667
8	Quarter 1	Internal Medicine	CR 5	Control	13	-0.333333333
9	Quarter 1	Internal Medicine	CR 5	Control	13	-0.041666667
10	Quarter 1	Internal Medicine	CR 7	Control	13	0.083333333
11	Quarter 1	Internal Medicine	CR 5	Control	13	-0.125
12	Quarter 1	Immunology	CR 4	Case	13	0
13	Quarter 1	Immunology	CR 4	Case	13	-0.083333333
14	Quarter 1	Immunology	CR 4	Case	13	-0.083333333
15	Quarter 1	Immunology	CR 4	Case	13	0.125
16	Quarter 1	Immunology	CR 4	Case	13	-0.333333333
17	Quarter 1	Immunology	CR 4	Case	13	0.25
18	Quarter 1	Immunology	CR 4	Case	13	0.291666667
20	Quarter 2	Cardiology	CR 1	Case	13	0.458333333
21	Quarter 2	Cardiology	CR 2	Case	13	0.083333333
22	Quarter 2	Internal Medicine	CR 6	Control	13	-0.083333333
23	Quarter 2	Internal Medicine	CR 3	Control	13	0.875
24	Quarter 2	Internal Medicine	CR 6	Control	13	0.083333333
25	Quarter 2	Internal Medicine	CR 5	Case	13	-0.208333333
26	Quarter 2	Internal Medicine	CR 5	Case	13	0.125
27	Quarter 2	Internal Medicine	CR 5	Case	13	-0.083333333
28	Quarter 2	Internal Medicine	CR 7	Case	13	0
29	Quarter 2	Internal Medicine	CR 5	Case	13	0.125
30	Quarter 2	Immunology	CR 4	Control	13	-0.125
31	Quarter 2	Immunology	CR 4	Control	13	0.25
32	Quarter 2	Immunology	CR 4	Control	13	0.333333333
33	Quarter 2	Immunology	CR 4	Control	13	-0.166666667
34	Quarter 2	Immunology	CR 4	Control	13	0.166666667
35	Quarter 2	Immunology	CR 4	Control	13	0.208333333
36	Quarter 2	Immunology	CR 4	Control	13	-0.375
1	Quarter 1	Cardiology	CR 2	Control	14	0.041666667
2	Quarter 1	Cardiology	CR 1	Control	14	-0.083333333
3	Quarter 1	Internal Medicine	CR 3	Case	14	-0.25
4	Quarter 1	Internal Medicine	CR 3	Case	14	-0.125
5	Quarter 1	Internal Medicine	CR 6	Case	14	0.333333333
6	Quarter 1	Internal Medicine	CR 6	Case	14	-0.25
7	Quarter 1	Internal Medicine	CR 5	Control	14	0.083333333
8	Quarter 1	Internal Medicine	CR 5	Control	14	-0.083333333
9	Quarter 1	Internal Medicine	CR 5	Control	14	0.208333333
10	Quarter 1	Internal Medicine	CR 7	Control	14	0.1875
11	Quarter 1	Internal Medicine	CR 5	Control	14	0.125
12	Quarter 1	Immunology	CR 4	Case	14	0.125
13	Quarter 1	Immunology	CR 4	Case	14	-0.083333333
14	Quarter 1	Immunology	CR 4	Case	14	0.125
15	Quarter 1	Immunology	CR 4	Case	14	-0.208333333
16	Quarter 1	Immunology	CR 4	Case	14	-0.291666667
17	Quarter 1	Immunology	CR 4	Case	14	0.041666667
18	Quarter 1	Immunology	CR 4	Case	14	0.083333333
20	Quarter 2	Cardiology	CR 1	Case	14	-0.291666667
21	Quarter 2	Cardiology	CR 2	Case	14	-0.125
22	Quarter 2	Internal Medicine	CR 6	Control	14	-0.083333333
23	Quarter 2	Internal Medicine	CR 3	Control	14	0.416666667
24	Quarter 2	Internal Medicine	CR 6	Control	14	-0.083333333
25	Quarter 2	Internal Medicine	CR 5	Case	14	-0.083333333
26	Quarter 2	Internal Medicine	CR 5	Case	14	0.125
27	Quarter 2	Internal Medicine	CR 5	Case	14	0.125
28	Quarter 2	Internal Medicine	CR 7	Case	14	0.083333333
29	Quarter 2	Internal Medicine	CR 5	Case	14	-5.55E-17
30	Quarter 2	Immunology	CR 4	Control	14	-0.083333333
31	Quarter 2	Immunology	CR 4	Control	14	-0.041666667
32	Quarter 2	Immunology	CR 4	Control	14	-0.083333333
33	Quarter 2	Immunology	CR 4	Control	14	0.083333333
34	Quarter 2	Immunology	CR 4	Control	14	-0.333333333
35	Quarter 2	Immunology	CR 4	Control	14	-0.083333333
36	Quarter 2	Immunology	CR 4	Control	14	0.083333333
1	Quarter 1	Cardiology	CR 2	Control	15	0.25
2	Quarter 1	Cardiology	CR 1	Control	15	0
3	Quarter 1	Internal Medicine	CR 3	Case	15	0
4	Quarter 1	Internal Medicine	CR 3	Case	15	0.125
5	Quarter 1	Internal Medicine	CR 6	Case	15	0
6	Quarter 1	Internal Medicine	CR 6	Case	15	0
7	Quarter 1	Internal Medicine	CR 5	Control	15	0.125
8	Quarter 1	Internal Medicine	CR 5	Control	15	0.125
9	Quarter 1	Internal Medicine	CR 5	Control	15	0.125
10	Quarter 1	Internal Medicine	CR 7	Control	15	0
11	Quarter 1	Internal Medicine	CR 5	Control	15	0
12	Quarter 1	Immunology	CR 4	Case	15	0
13	Quarter 1	Immunology	CR 4	Case	15	0
14	Quarter 1	Immunology	CR 4	Case	15	-0.125
15	Quarter 1	Immunology	CR 4	Case	15	0
16	Quarter 1	Immunology	CR 4	Case	15	0.125
17	Quarter 1	Immunology	CR 4	Case	15	0
18	Quarter 1	Immunology	CR 4	Case	15	0
20	Quarter 2	Cardiology	CR 1	Case	15	0.375
21	Quarter 2	Cardiology	CR 2	Case	15	0
22	Quarter 2	Internal Medicine	CR 6	Control	15	-0.125
23	Quarter 2	Internal Medicine	CR 3	Control	15	0
24	Quarter 2	Internal Medicine	CR 6	Control	15	0
25	Quarter 2	Internal Medicine	CR 5	Case	15	-0.25
26	Quarter 2	Internal Medicine	CR 5	Case	15	0
27	Quarter 2	Internal Medicine	CR 5	Case	15	0
28	Quarter 2	Internal Medicine	CR 7	Case	15	0
29	Quarter 2	Internal Medicine	CR 5	Case	15	0
30	Quarter 2	Immunology	CR 4	Control	15	0
31	Quarter 2	Immunology	CR 4	Control	15	0
32	Quarter 2	Immunology	CR 4	Control	15	0
33	Quarter 2	Immunology	CR 4	Control	15	0
34	Quarter 2	Immunology	CR 4	Control	15	0
35	Quarter 2	Immunology	CR 4	Control	15	0
36	Quarter 2	Immunology	CR 4	Control	15	-0.375
1	Quarter 1	Cardiology	CR 2	Control	16	-0.25
2	Quarter 1	Cardiology	CR 1	Control	16	-0.5
3	Quarter 1	Internal Medicine	CR 3	Case	16	-1
4	Quarter 1	Internal Medicine	CR 3	Case	16	0.25
5	Quarter 1	Internal Medicine	CR 6	Case	16	0
6	Quarter 1	Internal Medicine	CR 6	Case	16	0.25
7	Quarter 1	Internal Medicine	CR 5	Control	16	-0.25
8	Quarter 1	Internal Medicine	CR 5	Control	16	0.5
9	Quarter 1	Internal Medicine	CR 5	Control	16	0
10	Quarter 1	Internal Medicine	CR 7	Control	16	-0.5
11	Quarter 1	Internal Medicine	CR 5	Control	16	0
12	Quarter 1	Immunology	CR 4	Case	16	-0.5
13	Quarter 1	Immunology	CR 4	Case	16	0.75
14	Quarter 1	Immunology	CR 4	Case	16	0.5
15	Quarter 1	Immunology	CR 4	Case	16	-0.25
16	Quarter 1	Immunology	CR 4	Case	16	0.75
17	Quarter 1	Immunology	CR 4	Case	16	-0.5
18	Quarter 1	Immunology	CR 4	Case	16	0.5
20	Quarter 2	Cardiology	CR 1	Case	16	0
21	Quarter 2	Cardiology	CR 2	Case	16	0
22	Quarter 2	Internal Medicine	CR 6	Control	16	0
23	Quarter 2	Internal Medicine	CR 3	Control	16	0.5
24	Quarter 2	Internal Medicine	CR 6	Control	16	0.25
25	Quarter 2	Internal Medicine	CR 5	Case	16	-0.5
26	Quarter 2	Internal Medicine	CR 5	Case	16	0
27	Quarter 2	Internal Medicine	CR 5	Case	16	0
28	Quarter 2	Internal Medicine	CR 7	Case	16	0.75
29	Quarter 2	Internal Medicine	CR 5	Case	16	0
30	Quarter 2	Immunology	CR 4	Control	16	0.25
31	Quarter 2	Immunology	CR 4	Control	16	0.75
32	Quarter 2	Immunology	CR 4	Control	16	0.75
33	Quarter 2	Immunology	CR 4	Control	16	0
34	Quarter 2	Immunology	CR 4	Control	16	-0.5
35	Quarter 2	Immunology	CR 4	Control	16	-0.5
36	Quarter 2	Immunology	CR 4	Control	16	0
1	Quarter 1	Cardiology	CR 2	Control	17	0.25
2	Quarter 1	Cardiology	CR 1	Control	17	0
3	Quarter 1	Internal Medicine	CR 3	Case	17	-0.5
4	Quarter 1	Internal Medicine	CR 3	Case	17	0
5	Quarter 1	Internal Medicine	CR 6	Case	17	0
6	Quarter 1	Internal Medicine	CR 6	Case	17	0.25
7	Quarter 1	Internal Medicine	CR 5	Control	17	0
8	Quarter 1	Internal Medicine	CR 5	Control	17	0
9	Quarter 1	Internal Medicine	CR 5	Control	17	0.375
10	Quarter 1	Internal Medicine	CR 7	Control	17	0.125
11	Quarter 1	Internal Medicine	CR 5	Control	17	0
12	Quarter 1	Immunology	CR 4	Case	17	0
13	Quarter 1	Immunology	CR 4	Case	17	0.375
14	Quarter 1	Immunology	CR 4	Case	17	0
15	Quarter 1	Immunology	CR 4	Case	17	0.125
16	Quarter 1	Immunology	CR 4	Case	17	0.25
17	Quarter 1	Immunology	CR 4	Case	17	0
18	Quarter 1	Immunology	CR 4	Case	17	0.25
20	Quarter 2	Cardiology	CR 1	Case	17	0
21	Quarter 2	Cardiology	CR 2	Case	17	0
22	Quarter 2	Internal Medicine	CR 6	Control	17	0
23	Quarter 2	Internal Medicine	CR 3	Control	17	0.25
24	Quarter 2	Internal Medicine	CR 6	Control	17	0.375
25	Quarter 2	Internal Medicine	CR 5	Case	17	0
26	Quarter 2	Internal Medicine	CR 5	Case	17	0.125
27	Quarter 2	Internal Medicine	CR 5	Case	17	0
28	Quarter 2	Internal Medicine	CR 7	Case	17	0
29	Quarter 2	Internal Medicine	CR 5	Case	17	0.25
30	Quarter 2	Immunology	CR 4	Control	17	0.25
31	Quarter 2	Immunology	CR 4	Control	17	0
32	Quarter 2	Immunology	CR 4	Control	17	0.125
33	Quarter 2	Immunology	CR 4	Control	17	0.25
34	Quarter 2	Immunology	CR 4	Control	17	0.375
35	Quarter 2	Immunology	CR 4	Control	17	0.375
36	Quarter 2	Immunology	CR 4	Control	17	0.125
1	Quarter 1	Cardiology	CR 2	Control	18	-0.125
2	Quarter 1	Cardiology	CR 1	Control	18	0
3	Quarter 1	Internal Medicine	CR 3	Case	18	-0.0625
4	Quarter 1	Internal Medicine	CR 3	Case	18	0
5	Quarter 1	Internal Medicine	CR 6	Case	18	-0.125
6	Quarter 1	Internal Medicine	CR 6	Case	18	0.4375
7	Quarter 1	Internal Medicine	CR 5	Control	18	0.375
8	Quarter 1	Internal Medicine	CR 5	Control	18	0.5
9	Quarter 1	Internal Medicine	CR 5	Control	18	0.25
10	Quarter 1	Internal Medicine	CR 7	Control	18	-0.0625
11	Quarter 1	Internal Medicine	CR 5	Control	18	0
12	Quarter 1	Immunology	CR 4	Case	18	-0.0625
13	Quarter 1	Immunology	CR 4	Case	18	-0.625
14	Quarter 1	Immunology	CR 4	Case	18	0.375
15	Quarter 1	Immunology	CR 4	Case	18	0.375
16	Quarter 1	Immunology	CR 4	Case	18	0.125
17	Quarter 1	Immunology	CR 4	Case	18	0.25
18	Quarter 1	Immunology	CR 4	Case	18	-0.375
20	Quarter 2	Cardiology	CR 1	Case	18	-0.25
21	Quarter 2	Cardiology	CR 2	Case	18	0.9375
22	Quarter 2	Internal Medicine	CR 6	Control	18	0
23	Quarter 2	Internal Medicine	CR 3	Control	18	-0.25
24	Quarter 2	Internal Medicine	CR 6	Control	18	0.0625
25	Quarter 2	Internal Medicine	CR 5	Case	18	-0.25
26	Quarter 2	Internal Medicine	CR 5	Case	18	0.4375
27	Quarter 2	Internal Medicine	CR 5	Case	18	-0.0625
28	Quarter 2	Internal Medicine	CR 7	Case	18	0
29	Quarter 2	Internal Medicine	CR 5	Case	18	0.625
30	Quarter 2	Immunology	CR 4	Control	18	-0.0625
31	Quarter 2	Immunology	CR 4	Control	18	-0.625
32	Quarter 2	Immunology	CR 4	Control	18	0
33	Quarter 2	Immunology	CR 4	Control	18	0.25
34	Quarter 2	Immunology	CR 4	Control	18	0.5
35	Quarter 2	Immunology	CR 4	Control	18	-0.6875
36	Quarter 2	Immunology	CR 4	Control	18	-0.0625
1	Quarter 1	Cardiology	CR 2	Control	19	-0.05
2	Quarter 1	Cardiology	CR 1	Control	19	-0.1
3	Quarter 1	Internal Medicine	CR 3	Case	19	-0.2
4	Quarter 1	Internal Medicine	CR 3	Case	19	0
5	Quarter 1	Internal Medicine	CR 6	Case	19	0.4
6	Quarter 1	Internal Medicine	CR 6	Case	19	0
7	Quarter 1	Internal Medicine	CR 5	Control	19	0.1
8	Quarter 1	Internal Medicine	CR 5	Control	19	0.2
9	Quarter 1	Internal Medicine	CR 5	Control	19	0
10	Quarter 1	Internal Medicine	CR 7	Control	19	-0.1
11	Quarter 1	Internal Medicine	CR 5	Control	19	0
12	Quarter 1	Immunology	CR 4	Case	19	0
13	Quarter 1	Immunology	CR 4	Case	19	0
14	Quarter 1	Immunology	CR 4	Case	19	0.2
15	Quarter 1	Immunology	CR 4	Case	19	0.1
16	Quarter 1	Immunology	CR 4	Case	19	0.2
17	Quarter 1	Immunology	CR 4	Case	19	-0.4
18	Quarter 1	Immunology	CR 4	Case	19	0
20	Quarter 2	Cardiology	CR 1	Case	19	-0.4
21	Quarter 2	Cardiology	CR 2	Case	19	0.3
22	Quarter 2	Internal Medicine	CR 6	Control	19	-0.4
23	Quarter 2	Internal Medicine	CR 3	Control	19	0
24	Quarter 2	Internal Medicine	CR 6	Control	19	0.2
25	Quarter 2	Internal Medicine	CR 5	Case	19	-0.8
26	Quarter 2	Internal Medicine	CR 5	Case	19	0
27	Quarter 2	Internal Medicine	CR 5	Case	19	-0.4
28	Quarter 2	Internal Medicine	CR 7	Case	19	-0.3
29	Quarter 2	Internal Medicine	CR 5	Case	19	-0.1
30	Quarter 2	Immunology	CR 4	Control	19	-0.2
31	Quarter 2	Immunology	CR 4	Control	19	-0.2
32	Quarter 2	Immunology	CR 4	Control	19	-0.6
33	Quarter 2	Immunology	CR 4	Control	19	-0.15
34	Quarter 2	Immunology	CR 4	Control	19	0
35	Quarter 2	Immunology	CR 4	Control	19	0.35
36	Quarter 2	Immunology	CR 4	Control	19	-0.05
1	Quarter 1	Cardiology	CR 2	Control	20	0.2
2	Quarter 1	Cardiology	CR 1	Control	20	0
3	Quarter 1	Internal Medicine	CR 3	Case	20	0
4	Quarter 1	Internal Medicine	CR 3	Case	20	-0.2
5	Quarter 1	Internal Medicine	CR 6	Case	20	0.2
6	Quarter 1	Internal Medicine	CR 6	Case	20	0
7	Quarter 1	Internal Medicine	CR 5	Control	20	0
8	Quarter 1	Internal Medicine	CR 5	Control	20	0.1
9	Quarter 1	Internal Medicine	CR 5	Control	20	-0.05
10	Quarter 1	Internal Medicine	CR 7	Control	20	-0.2
11	Quarter 1	Internal Medicine	CR 5	Control	20	0.2
12	Quarter 1	Immunology	CR 4	Case	20	0.2
13	Quarter 1	Immunology	CR 4	Case	20	0.2
14	Quarter 1	Immunology	CR 4	Case	20	0.2
15	Quarter 1	Immunology	CR 4	Case	20	0
16	Quarter 1	Immunology	CR 4	Case	20	0.05
17	Quarter 1	Immunology	CR 4	Case	20	0.05
18	Quarter 1	Immunology	CR 4	Case	20	-0.2
20	Quarter 2	Cardiology	CR 1	Case	20	0
21	Quarter 2	Cardiology	CR 2	Case	20	0.2
22	Quarter 2	Internal Medicine	CR 6	Control	20	0.1
23	Quarter 2	Internal Medicine	CR 3	Control	20	0.05
24	Quarter 2	Internal Medicine	CR 6	Control	20	-0.2
25	Quarter 2	Internal Medicine	CR 5	Case	20	0
26	Quarter 2	Internal Medicine	CR 5	Case	20	-0.2
27	Quarter 2	Internal Medicine	CR 5	Case	20	0
28	Quarter 2	Internal Medicine	CR 7	Case	20	-0.2
29	Quarter 2	Internal Medicine	CR 5	Case	20	0.2
30	Quarter 2	Immunology	CR 4	Control	20	0
31	Quarter 2	Immunology	CR 4	Control	20	0.2
32	Quarter 2	Immunology	CR 4	Control	20	0
33	Quarter 2	Immunology	CR 4	Control	20	0.2
34	Quarter 2	Immunology	CR 4	Control	20	-0.4
35	Quarter 2	Immunology	CR 4	Control	20	0.1
36	Quarter 2	Immunology	CR 4	Control	20	-0.2
1	Quarter 1	Cardiology	CR 2	Control	21	0.5
2	Quarter 1	Cardiology	CR 1	Control	21	0.5
3	Quarter 1	Internal Medicine	CR 3	Case	21	0.5
4	Quarter 1	Internal Medicine	CR 3	Case	21	0
5	Quarter 1	Internal Medicine	CR 6	Case	21	0
6	Quarter 1	Internal Medicine	CR 6	Case	21	0
7	Quarter 1	Internal Medicine	CR 5	Control	21	0.5
8	Quarter 1	Internal Medicine	CR 5	Control	21	0
9	Quarter 1	Internal Medicine	CR 5	Control	21	0
10	Quarter 1	Internal Medicine	CR 7	Control	21	-0.5
11	Quarter 1	Internal Medicine	CR 5	Control	21	0
12	Quarter 1	Immunology	CR 4	Case	21	0
13	Quarter 1	Immunology	CR 4	Case	21	0
14	Quarter 1	Immunology	CR 4	Case	21	0.5
15	Quarter 1	Immunology	CR 4	Case	21	0
16	Quarter 1	Immunology	CR 4	Case	21	-0.5
17	Quarter 1	Immunology	CR 4	Case	21	0
18	Quarter 1	Immunology	CR 4	Case	21	0
20	Quarter 2	Cardiology	CR 1	Case	21	0
21	Quarter 2	Cardiology	CR 2	Case	21	0
22	Quarter 2	Internal Medicine	CR 6	Control	21	-0.25
23	Quarter 2	Internal Medicine	CR 3	Control	21	0
24	Quarter 2	Internal Medicine	CR 6	Control	21	0
25	Quarter 2	Internal Medicine	CR 5	Case	21	-1
26	Quarter 2	Internal Medicine	CR 5	Case	21	0
27	Quarter 2	Internal Medicine	CR 5	Case	21	0
28	Quarter 2	Internal Medicine	CR 7	Case	21	0.5
29	Quarter 2	Internal Medicine	CR 5	Case	21	0
30	Quarter 2	Immunology	CR 4	Control	21	-1
31	Quarter 2	Immunology	CR 4	Control	21	-0.5
32	Quarter 2	Immunology	CR 4	Control	21	0
33	Quarter 2	Immunology	CR 4	Control	21	0
34	Quarter 2	Immunology	CR 4	Control	21	0
35	Quarter 2	Immunology	CR 4	Control	21	0
36	Quarter 2	Immunology	CR 4	Control	21	0
1	Quarter 1	Cardiology	CR 2	Control	22	0.5
2	Quarter 1	Cardiology	CR 1	Control	22	-0.25
3	Quarter 1	Internal Medicine	CR 3	Case	22	-0.5
4	Quarter 1	Internal Medicine	CR 3	Case	22	-0.25
5	Quarter 1	Internal Medicine	CR 6	Case	22	0
6	Quarter 1	Internal Medicine	CR 6	Case	22	0.25
7	Quarter 1	Internal Medicine	CR 5	Control	22	0
8	Quarter 1	Internal Medicine	CR 5	Control	22	0.25
9	Quarter 1	Internal Medicine	CR 5	Control	22	0.25
10	Quarter 1	Internal Medicine	CR 7	Control	22	0
11	Quarter 1	Internal Medicine	CR 5	Control	22	0
12	Quarter 1	Immunology	CR 4	Case	22	0
13	Quarter 1	Immunology	CR 4	Case	22	0
14	Quarter 1	Immunology	CR 4	Case	22	-1
15	Quarter 1	Immunology	CR 4	Case	22	-1
16	Quarter 1	Immunology	CR 4	Case	22	0
17	Quarter 1	Immunology	CR 4	Case	22	0
18	Quarter 1	Immunology	CR 4	Case	22	0
20	Quarter 2	Cardiology	CR 1	Case	22	0.5
21	Quarter 2	Cardiology	CR 2	Case	22	0.25
22	Quarter 2	Internal Medicine	CR 6	Control	22	0
23	Quarter 2	Internal Medicine	CR 3	Control	22	0
24	Quarter 2	Internal Medicine	CR 6	Control	22	0.5
25	Quarter 2	Internal Medicine	CR 5	Case	22	0
26	Quarter 2	Internal Medicine	CR 5	Case	22	0
27	Quarter 2	Internal Medicine	CR 5	Case	22	0
28	Quarter 2	Internal Medicine	CR 7	Case	22	0
29	Quarter 2	Internal Medicine	CR 5	Case	22	0
30	Quarter 2	Immunology	CR 4	Control	22	0.5
31	Quarter 2	Immunology	CR 4	Control	22	0.5
32	Quarter 2	Immunology	CR 4	Control	22	0.75
33	Quarter 2	Immunology	CR 4	Control	22	0
34	Quarter 2	Immunology	CR 4	Control	22	0
35	Quarter 2	Immunology	CR 4	Control	22	0
36	Quarter 2	Immunology	CR 4	Control	22	0.5
1	Quarter 1	Cardiology	CR 2	Control	23	-0.333333333
2	Quarter 1	Cardiology	CR 1	Control	23	0
3	Quarter 1	Internal Medicine	CR 3	Case	23	0.333333333
4	Quarter 1	Internal Medicine	CR 3	Case	23	-0.333333333
5	Quarter 1	Internal Medicine	CR 6	Case	23	0.333333333
6	Quarter 1	Internal Medicine	CR 6	Case	23	0
7	Quarter 1	Internal Medicine	CR 5	Control	23	0
8	Quarter 1	Internal Medicine	CR 5	Control	23	-0.166666667
9	Quarter 1	Internal Medicine	CR 5	Control	23	0.333333333
10	Quarter 1	Internal Medicine	CR 7	Control	23	0.333333333
11	Quarter 1	Internal Medicine	CR 5	Control	23	0
12	Quarter 1	Immunology	CR 4	Case	23	-0.333333333
13	Quarter 1	Immunology	CR 4	Case	23	-0.166666667
14	Quarter 1	Immunology	CR 4	Case	23	0
15	Quarter 1	Immunology	CR 4	Case	23	0
16	Quarter 1	Immunology	CR 4	Case	23	0.166666667
17	Quarter 1	Immunology	CR 4	Case	23	-0.666666667
18	Quarter 1	Immunology	CR 4	Case	23	0
20	Quarter 2	Cardiology	CR 1	Case	23	0
21	Quarter 2	Cardiology	CR 2	Case	23	0
22	Quarter 2	Internal Medicine	CR 6	Control	23	0.833333333
23	Quarter 2	Internal Medicine	CR 3	Control	23	0
24	Quarter 2	Internal Medicine	CR 6	Control	23	0
25	Quarter 2	Internal Medicine	CR 5	Case	23	0.333333333
26	Quarter 2	Internal Medicine	CR 5	Case	23	0
27	Quarter 2	Internal Medicine	CR 5	Case	23	0.333333333
28	Quarter 2	Internal Medicine	CR 7	Case	23	0.333333333
29	Quarter 2	Internal Medicine	CR 5	Case	23	0.333333333
30	Quarter 2	Immunology	CR 4	Control	23	-0.166666667
31	Quarter 2	Immunology	CR 4	Control	23	0
32	Quarter 2	Immunology	CR 4	Control	23	0
33	Quarter 2	Immunology	CR 4	Control	23	-0.333333333
34	Quarter 2	Immunology	CR 4	Control	23	0
35	Quarter 2	Immunology	CR 4	Control	23	0
36	Quarter 2	Immunology	CR 4	Control	23	0
1	Quarter 1	Cardiology	CR 2	Control	24	0.25
2	Quarter 1	Cardiology	CR 1	Control	24	-0.25
3	Quarter 1	Internal Medicine	CR 3	Case	24	-0.125
4	Quarter 1	Internal Medicine	CR 3	Case	24	0.25
5	Quarter 1	Internal Medicine	CR 6	Case	24	0
6	Quarter 1	Internal Medicine	CR 6	Case	24	0
7	Quarter 1	Internal Medicine	CR 5	Control	24	0
8	Quarter 1	Internal Medicine	CR 5	Control	24	1
9	Quarter 1	Internal Medicine	CR 5	Control	24	0
10	Quarter 1	Internal Medicine	CR 7	Control	24	0
11	Quarter 1	Internal Medicine	CR 5	Control	24	-0.25
12	Quarter 1	Immunology	CR 4	Case	24	0
13	Quarter 1	Immunology	CR 4	Case	24	0.25
14	Quarter 1	Immunology	CR 4	Case	24	0.5
15	Quarter 1	Immunology	CR 4	Case	24	0.5
16	Quarter 1	Immunology	CR 4	Case	24	0.25
17	Quarter 1	Immunology	CR 4	Case	24	0
18	Quarter 1	Immunology	CR 4	Case	24	-0.5
20	Quarter 2	Cardiology	CR 1	Case	24	-0.5
21	Quarter 2	Cardiology	CR 2	Case	24	0
22	Quarter 2	Internal Medicine	CR 6	Control	24	-0.25
23	Quarter 2	Internal Medicine	CR 3	Control	24	0.25
24	Quarter 2	Internal Medicine	CR 6	Control	24	-0.25
25	Quarter 2	Internal Medicine	CR 5	Case	24	0
26	Quarter 2	Internal Medicine	CR 5	Case	24	0
27	Quarter 2	Internal Medicine	CR 5	Case	24	0.25
28	Quarter 2	Internal Medicine	CR 7	Case	24	0.25
29	Quarter 2	Internal Medicine	CR 5	Case	24	0
30	Quarter 2	Immunology	CR 4	Control	24	0.25
31	Quarter 2	Immunology	CR 4	Control	24	0
32	Quarter 2	Immunology	CR 4	Control	24	0.75
33	Quarter 2	Immunology	CR 4	Control	24	0
34	Quarter 2	Immunology	CR 4	Control	24	0
35	Quarter 2	Immunology	CR 4	Control	24	0.25
36	Quarter 2	Immunology	CR 4	Control	24	0
1	Quarter 1	Cardiology	CR 2	Control	25	0.333333333
2	Quarter 1	Cardiology	CR 1	Control	25	0.5
3	Quarter 1	Internal Medicine	CR 3	Case	25	-0.333333333
4	Quarter 1	Internal Medicine	CR 3	Case	25	0
5	Quarter 1	Internal Medicine	CR 6	Case	25	0.333333333
6	Quarter 1	Internal Medicine	CR 6	Case	25	0
7	Quarter 1	Internal Medicine	CR 5	Control	25	-0.333333333
8	Quarter 1	Internal Medicine	CR 5	Control	25	0.333333333
9	Quarter 1	Internal Medicine	CR 5	Control	25	0.166666667
10	Quarter 1	Internal Medicine	CR 7	Control	25	0
11	Quarter 1	Internal Medicine	CR 5	Control	25	0
12	Quarter 1	Immunology	CR 4	Case	25	0.166666667
13	Quarter 1	Immunology	CR 4	Case	25	0
14	Quarter 1	Immunology	CR 4	Case	25	-0.166666667
15	Quarter 1	Immunology	CR 4	Case	25	0.333333333
16	Quarter 1	Immunology	CR 4	Case	25	0
17	Quarter 1	Immunology	CR 4	Case	25	0
18	Quarter 1	Immunology	CR 4	Case	25	0
20	Quarter 2	Cardiology	CR 1	Case	25	-0.333333333
21	Quarter 2	Cardiology	CR 2	Case	25	0
22	Quarter 2	Internal Medicine	CR 6	Control	25	0
23	Quarter 2	Internal Medicine	CR 3	Control	25	-0.333333333
24	Quarter 2	Internal Medicine	CR 6	Control	25	0.333333333
25	Quarter 2	Internal Medicine	CR 5	Case	25	-0.166666667
26	Quarter 2	Internal Medicine	CR 5	Case	25	0.333333333
27	Quarter 2	Internal Medicine	CR 5	Case	25	-0.333333333
28	Quarter 2	Internal Medicine	CR 7	Case	25	0.333333333
29	Quarter 2	Internal Medicine	CR 5	Case	25	0.5
30	Quarter 2	Immunology	CR 4	Control	25	0
31	Quarter 2	Immunology	CR 4	Control	25	0.333333333
32	Quarter 2	Immunology	CR 4	Control	25	0.166666667
33	Quarter 2	Immunology	CR 4	Control	25	-0.666666667
34	Quarter 2	Immunology	CR 4	Control	25	0
35	Quarter 2	Immunology	CR 4	Control	25	0.166666667
36	Quarter 2	Immunology	CR 4	Control	25	0.333333333
1	Quarter 1	Cardiology	CR 2	Control	26	0.333333333
2	Quarter 1	Cardiology	CR 1	Control	26	0.25
3	Quarter 1	Internal Medicine	CR 3	Case	26	0.333333333
4	Quarter 1	Internal Medicine	CR 3	Case	26	-0.083333333
5	Quarter 1	Internal Medicine	CR 6	Case	26	0.25
6	Quarter 1	Internal Medicine	CR 6	Case	26	-0.166666667
7	Quarter 1	Internal Medicine	CR 5	Control	26	0.75
8	Quarter 1	Internal Medicine	CR 5	Control	26	0.5
9	Quarter 1	Internal Medicine	CR 5	Control	26	0.25
10	Quarter 1	Internal Medicine	CR 7	Control	26	0.5
11	Quarter 1	Internal Medicine	CR 5	Control	26	-0.25
12	Quarter 1	Immunology	CR 4	Case	26	-0.083333333
13	Quarter 1	Immunology	CR 4	Case	26	0.083333333
14	Quarter 1	Immunology	CR 4	Case	26	0
15	Quarter 1	Immunology	CR 4	Case	26	-0.583333333
16	Quarter 1	Immunology	CR 4	Case	26	0.916666667
17	Quarter 1	Immunology	CR 4	Case	26	0.166666667
18	Quarter 1	Immunology	CR 4	Case	26	-0.666666667
20	Quarter 2	Cardiology	CR 1	Case	26	0.166666667
21	Quarter 2	Cardiology	CR 2	Case	26	-0.083333333
22	Quarter 2	Internal Medicine	CR 6	Control	26	-0.333333333
23	Quarter 2	Internal Medicine	CR 3	Control	26	-0.083333333
24	Quarter 2	Internal Medicine	CR 6	Control	26	0
25	Quarter 2	Internal Medicine	CR 5	Case	26	0.333333333
26	Quarter 2	Internal Medicine	CR 5	Case	26	0.333333333
27	Quarter 2	Internal Medicine	CR 5	Case	26	-0.333333333
28	Quarter 2	Internal Medicine	CR 7	Case	26	0
29	Quarter 2	Internal Medicine	CR 5	Case	26	-0.166666667
30	Quarter 2	Immunology	CR 4	Control	26	0.416666667
31	Quarter 2	Immunology	CR 4	Control	26	0.25
32	Quarter 2	Immunology	CR 4	Control	26	0.666666667
33	Quarter 2	Immunology	CR 4	Control	26	-0.166666667
34	Quarter 2	Immunology	CR 4	Control	26	0.5
35	Quarter 2	Immunology	CR 4	Control	26	0.083333333
36	Quarter 2	Immunology	CR 4	Control	26	0
1	Quarter 1	Cardiology	CR 2	Control	27	0
2	Quarter 1	Cardiology	CR 1	Control	27	0.3
3	Quarter 1	Internal Medicine	CR 3	Case	27	0.25
4	Quarter 1	Internal Medicine	CR 3	Case	27	0.1
5	Quarter 1	Internal Medicine	CR 6	Case	27	-0.5
6	Quarter 1	Internal Medicine	CR 6	Case	27	-0.1
7	Quarter 1	Internal Medicine	CR 5	Control	27	-0.1
8	Quarter 1	Internal Medicine	CR 5	Control	27	-0.1
9	Quarter 1	Internal Medicine	CR 5	Control	27	0.35
10	Quarter 1	Internal Medicine	CR 7	Control	27	0
11	Quarter 1	Internal Medicine	CR 5	Control	27	0
12	Quarter 1	Immunology	CR 4	Case	27	-0.1
13	Quarter 1	Immunology	CR 4	Case	27	0.1
14	Quarter 1	Immunology	CR 4	Case	27	0.1
15	Quarter 1	Immunology	CR 4	Case	27	0.1
16	Quarter 1	Immunology	CR 4	Case	27	0
17	Quarter 1	Immunology	CR 4	Case	27	0.2
18	Quarter 1	Immunology	CR 4	Case	27	0
20	Quarter 2	Cardiology	CR 1	Case	27	-0.2
21	Quarter 2	Cardiology	CR 2	Case	27	0
22	Quarter 2	Internal Medicine	CR 6	Control	27	-0.1
23	Quarter 2	Internal Medicine	CR 3	Control	27	-0.1
24	Quarter 2	Internal Medicine	CR 6	Control	27	0.05
25	Quarter 2	Internal Medicine	CR 5	Case	27	-0.1
26	Quarter 2	Internal Medicine	CR 5	Case	27	0
27	Quarter 2	Internal Medicine	CR 5	Case	27	0
28	Quarter 2	Internal Medicine	CR 7	Case	27	0.1
29	Quarter 2	Internal Medicine	CR 5	Case	27	-0.1
30	Quarter 2	Immunology	CR 4	Control	27	-0.15
31	Quarter 2	Immunology	CR 4	Control	27	0.3
32	Quarter 2	Immunology	CR 4	Control	27	-0.4
33	Quarter 2	Immunology	CR 4	Control	27	-0.1
34	Quarter 2	Immunology	CR 4	Control	27	0.3
35	Quarter 2	Immunology	CR 4	Control	27	0
36	Quarter 2	Immunology	CR 4	Control	27	0.1
1	Quarter 1	Cardiology	CR 2	Control	28	0.2
2	Quarter 1	Cardiology	CR 1	Control	28	0.4
3	Quarter 1	Internal Medicine	CR 3	Case	28	-0.1
4	Quarter 1	Internal Medicine	CR 3	Case	28	0
5	Quarter 1	Internal Medicine	CR 6	Case	28	-0.2
6	Quarter 1	Internal Medicine	CR 6	Case	28	0.2
7	Quarter 1	Internal Medicine	CR 5	Control	28	0.2
8	Quarter 1	Internal Medicine	CR 5	Control	28	-0.1
9	Quarter 1	Internal Medicine	CR 5	Control	28	0
10	Quarter 1	Internal Medicine	CR 7	Control	28	-0.2
11	Quarter 1	Internal Medicine	CR 5	Control	28	0.2
12	Quarter 1	Immunology	CR 4	Case	28	0.2
13	Quarter 1	Immunology	CR 4	Case	28	0
14	Quarter 1	Immunology	CR 4	Case	28	0.2
15	Quarter 1	Immunology	CR 4	Case	28	0
16	Quarter 1	Immunology	CR 4	Case	28	-0.2
17	Quarter 1	Immunology	CR 4	Case	28	-0.2
18	Quarter 1	Immunology	CR 4	Case	28	0.4
20	Quarter 2	Cardiology	CR 1	Case	28	-0.2
21	Quarter 2	Cardiology	CR 2	Case	28	-0.4
22	Quarter 2	Internal Medicine	CR 6	Control	28	-0.4
23	Quarter 2	Internal Medicine	CR 3	Control	28	0.1
24	Quarter 2	Internal Medicine	CR 6	Control	28	-0.2
25	Quarter 2	Internal Medicine	CR 5	Case	28	0
26	Quarter 2	Internal Medicine	CR 5	Case	28	0.2
27	Quarter 2	Internal Medicine	CR 5	Case	28	0.4
28	Quarter 2	Internal Medicine	CR 7	Case	28	-0.2
29	Quarter 2	Internal Medicine	CR 5	Case	28	0.1
30	Quarter 2	Immunology	CR 4	Control	28	-0.1
31	Quarter 2	Immunology	CR 4	Control	28	-0.2
32	Quarter 2	Immunology	CR 4	Control	28	0
33	Quarter 2	Immunology	CR 4	Control	28	0
34	Quarter 2	Immunology	CR 4	Control	28	0.2
35	Quarter 2	Immunology	CR 4	Control	28	-0.1
36	Quarter 2	Immunology	CR 4	Control	28	-0.1
1	Quarter 1	Cardiology	CR 2	Control	29	-1
2	Quarter 1	Cardiology	CR 1	Control	29	-1
3	Quarter 1	Internal Medicine	CR 3	Case	29	0
4	Quarter 1	Internal Medicine	CR 3	Case	29	0
5	Quarter 1	Internal Medicine	CR 6	Case	29	0
6	Quarter 1	Internal Medicine	CR 6	Case	29	0
7	Quarter 1	Internal Medicine	CR 5	Control	29	0
8	Quarter 1	Internal Medicine	CR 5	Control	29	0
9	Quarter 1	Internal Medicine	CR 5	Control	29	0
10	Quarter 1	Internal Medicine	CR 7	Control	29	0
11	Quarter 1	Internal Medicine	CR 5	Control	29	0
12	Quarter 1	Immunology	CR 4	Case	29	0
13	Quarter 1	Immunology	CR 4	Case	29	0
14	Quarter 1	Immunology	CR 4	Case	29	0
15	Quarter 1	Immunology	CR 4	Case	29	0
16	Quarter 1	Immunology	CR 4	Case	29	0
17	Quarter 1	Immunology	CR 4	Case	29	0
18	Quarter 1	Immunology	CR 4	Case	29	0
20	Quarter 2	Cardiology	CR 1	Case	29	0
21	Quarter 2	Cardiology	CR 2	Case	29	0
22	Quarter 2	Internal Medicine	CR 6	Control	29	0
23	Quarter 2	Internal Medicine	CR 3	Control	29	0
24	Quarter 2	Internal Medicine	CR 6	Control	29	0
25	Quarter 2	Internal Medicine	CR 5	Case	29	0
26	Quarter 2	Internal Medicine	CR 5	Case	29	0
27	Quarter 2	Internal Medicine	CR 5	Case	29	0
28	Quarter 2	Internal Medicine	CR 7	Case	29	0
29	Quarter 2	Internal Medicine	CR 5	Case	29	0
30	Quarter 2	Immunology	CR 4	Control	29	0
31	Quarter 2	Immunology	CR 4	Control	29	0
32	Quarter 2	Immunology	CR 4	Control	29	0
33	Quarter 2	Immunology	CR 4	Control	29	-1
34	Quarter 2	Immunology	CR 4	Control	29	0
35	Quarter 2	Immunology	CR 4	Control	29	0
36	Quarter 2	Immunology	CR 4	Control	29	-1
1	Quarter 1	Cardiology	CR 2	Control	30	0
2	Quarter 1	Cardiology	CR 1	Control	30	0
3	Quarter 1	Internal Medicine	CR 3	Case	30	0
4	Quarter 1	Internal Medicine	CR 3	Case	30	-0.5
5	Quarter 1	Internal Medicine	CR 6	Case	30	0
6	Quarter 1	Internal Medicine	CR 6	Case	30	0
7	Quarter 1	Internal Medicine	CR 5	Control	30	0
8	Quarter 1	Internal Medicine	CR 5	Control	30	0
9	Quarter 1	Internal Medicine	CR 5	Control	30	0
10	Quarter 1	Internal Medicine	CR 7	Control	30	0
11	Quarter 1	Internal Medicine	CR 5	Control	30	0
12	Quarter 1	Immunology	CR 4	Case	30	0
13	Quarter 1	Immunology	CR 4	Case	30	0
14	Quarter 1	Immunology	CR 4	Case	30	0
15	Quarter 1	Immunology	CR 4	Case	30	0
16	Quarter 1	Immunology	CR 4	Case	30	0
17	Quarter 1	Immunology	CR 4	Case	30	0
18	Quarter 1	Immunology	CR 4	Case	30	-1
20	Quarter 2	Cardiology	CR 1	Case	30	0
21	Quarter 2	Cardiology	CR 2	Case	30	0
22	Quarter 2	Internal Medicine	CR 6	Control	30	-1
23	Quarter 2	Internal Medicine	CR 3	Control	30	0
24	Quarter 2	Internal Medicine	CR 6	Control	30	0
25	Quarter 2	Internal Medicine	CR 5	Case	30	-1
26	Quarter 2	Internal Medicine	CR 5	Case	30	0
27	Quarter 2	Internal Medicine	CR 5	Case	30	0
28	Quarter 2	Internal Medicine	CR 7	Case	30	0
29	Quarter 2	Internal Medicine	CR 5	Case	30	0
30	Quarter 2	Immunology	CR 4	Control	30	0
31	Quarter 2	Immunology	CR 4	Control	30	0
32	Quarter 2	Immunology	CR 4	Control	30	0
33	Quarter 2	Immunology	CR 4	Control	30	-1
34	Quarter 2	Immunology	CR 4	Control	30	0
35	Quarter 2	Immunology	CR 4	Control	30	0
36	Quarter 2	Immunology	CR 4	Control	30	0
1	Quarter 1	Cardiology	CR 2	Control	31	0
2	Quarter 1	Cardiology	CR 1	Control	31	0.5
3	Quarter 1	Internal Medicine	CR 3	Case	31	0.5
4	Quarter 1	Internal Medicine	CR 3	Case	31	0.166666667
5	Quarter 1	Internal Medicine	CR 6	Case	31	0
6	Quarter 1	Internal Medicine	CR 6	Case	31	0.083333333
7	Quarter 1	Internal Medicine	CR 5	Control	31	0.083333333
8	Quarter 1	Internal Medicine	CR 5	Control	31	0.333333333
9	Quarter 1	Internal Medicine	CR 5	Control	31	0
10	Quarter 1	Internal Medicine	CR 7	Control	31	0.166666667
11	Quarter 1	Internal Medicine	CR 5	Control	31	0.333333333
12	Quarter 1	Immunology	CR 4	Case	31	0
13	Quarter 1	Immunology	CR 4	Case	31	0.333333333
14	Quarter 1	Immunology	CR 4	Case	31	0.083333333
15	Quarter 1	Immunology	CR 4	Case	31	0
16	Quarter 1	Immunology	CR 4	Case	31	0.416666667
17	Quarter 1	Immunology	CR 4	Case	31	0.083333333
18	Quarter 1	Immunology	CR 4	Case	31	0
20	Quarter 2	Cardiology	CR 1	Case	31	-0.5
21	Quarter 2	Cardiology	CR 2	Case	31	0.333333333
22	Quarter 2	Internal Medicine	CR 6	Control	31	-0.083333333
23	Quarter 2	Internal Medicine	CR 3	Control	31	0
24	Quarter 2	Internal Medicine	CR 6	Control	31	0.25
25	Quarter 2	Internal Medicine	CR 5	Case	31	-0.083333333
26	Quarter 2	Internal Medicine	CR 5	Case	31	0.25
27	Quarter 2	Internal Medicine	CR 5	Case	31	0.083333333
28	Quarter 2	Internal Medicine	CR 7	Case	31	0.25
29	Quarter 2	Internal Medicine	CR 5	Case	31	-0.333333333
30	Quarter 2	Immunology	CR 4	Control	31	0
31	Quarter 2	Immunology	CR 4	Control	31	0
32	Quarter 2	Immunology	CR 4	Control	31	0.166666667
33	Quarter 2	Immunology	CR 4	Control	31	0
34	Quarter 2	Immunology	CR 4	Control	31	-0.083333333
35	Quarter 2	Immunology	CR 4	Control	31	0.166666667
36	Quarter 2	Immunology	CR 4	Control	31	0.166666667
1	Quarter 1	Cardiology	CR 2	Control	32	0
2	Quarter 1	Cardiology	CR 1	Control	32	0
3	Quarter 1	Internal Medicine	CR 3	Case	32	1
4	Quarter 1	Internal Medicine	CR 3	Case	32	0
5	Quarter 1	Internal Medicine	CR 6	Case	32	0
6	Quarter 1	Internal Medicine	CR 6	Case	32	-0.5
7	Quarter 1	Internal Medicine	CR 5	Control	32	0
8	Quarter 1	Internal Medicine	CR 5	Control	32	1
9	Quarter 1	Internal Medicine	CR 5	Control	32	0
10	Quarter 1	Internal Medicine	CR 7	Control	32	-0.25
11	Quarter 1	Internal Medicine	CR 5	Control	32	0
12	Quarter 1	Immunology	CR 4	Case	32	0
13	Quarter 1	Immunology	CR 4	Case	32	0.5
14	Quarter 1	Immunology	CR 4	Case	32	0.5
15	Quarter 1	Immunology	CR 4	Case	32	1
16	Quarter 1	Immunology	CR 4	Case	32	0
17	Quarter 1	Immunology	CR 4	Case	32	0
18	Quarter 1	Immunology	CR 4	Case	32	0
20	Quarter 2	Cardiology	CR 1	Case	32	1
21	Quarter 2	Cardiology	CR 2	Case	32	0
22	Quarter 2	Internal Medicine	CR 6	Control	32	0
23	Quarter 2	Internal Medicine	CR 3	Control	32	0
24	Quarter 2	Internal Medicine	CR 6	Control	32	0
25	Quarter 2	Internal Medicine	CR 5	Case	32	0
26	Quarter 2	Internal Medicine	CR 5	Case	32	0
27	Quarter 2	Internal Medicine	CR 5	Case	32	0
28	Quarter 2	Internal Medicine	CR 7	Case	32	-0.5
29	Quarter 2	Internal Medicine	CR 5	Case	32	0
30	Quarter 2	Immunology	CR 4	Control	32	1
31	Quarter 2	Immunology	CR 4	Control	32	0
32	Quarter 2	Immunology	CR 4	Control	32	0.5
33	Quarter 2	Immunology	CR 4	Control	32	0
34	Quarter 2	Immunology	CR 4	Control	32	0
35	Quarter 2	Immunology	CR 4	Control	32	0
36	Quarter 2	Immunology	CR 4	Control	32	0
1	Quarter 1	Cardiology	CR 2	Control	33	0
2	Quarter 1	Cardiology	CR 1	Control	33	-0.125
3	Quarter 1	Internal Medicine	CR 3	Case	33	0
4	Quarter 1	Internal Medicine	CR 3	Case	33	-0.625
5	Quarter 1	Internal Medicine	CR 6	Case	33	-0.25
6	Quarter 1	Internal Medicine	CR 6	Case	33	0
7	Quarter 1	Internal Medicine	CR 5	Control	33	0
8	Quarter 1	Internal Medicine	CR 5	Control	33	0.25
9	Quarter 1	Internal Medicine	CR 5	Control	33	-0.5
10	Quarter 1	Internal Medicine	CR 7	Control	33	-0.25
11	Quarter 1	Internal Medicine	CR 5	Control	33	-0.375
12	Quarter 1	Immunology	CR 4	Case	33	0.125
13	Quarter 1	Immunology	CR 4	Case	33	0
14	Quarter 1	Immunology	CR 4	Case	33	-0.125
15	Quarter 1	Immunology	CR 4	Case	33	0.125
16	Quarter 1	Immunology	CR 4	Case	33	-0.125
17	Quarter 1	Immunology	CR 4	Case	33	0
18	Quarter 1	Immunology	CR 4	Case	33	-0.125
20	Quarter 2	Cardiology	CR 1	Case	33	-0.375
21	Quarter 2	Cardiology	CR 2	Case	33	-0.5
22	Quarter 2	Internal Medicine	CR 6	Control	33	0
23	Quarter 2	Internal Medicine	CR 3	Control	33	-0.25
24	Quarter 2	Internal Medicine	CR 6	Control	33	0.125
25	Quarter 2	Internal Medicine	CR 5	Case	33	0
26	Quarter 2	Internal Medicine	CR 5	Case	33	0
27	Quarter 2	Internal Medicine	CR 5	Case	33	0
28	Quarter 2	Internal Medicine	CR 7	Case	33	0
29	Quarter 2	Internal Medicine	CR 5	Case	33	0
30	Quarter 2	Immunology	CR 4	Control	33	0.5
31	Quarter 2	Immunology	CR 4	Control	33	-0.5
32	Quarter 2	Immunology	CR 4	Control	33	0
33	Quarter 2	Immunology	CR 4	Control	33	0.375
34	Quarter 2	Immunology	CR 4	Control	33	0
35	Quarter 2	Immunology	CR 4	Control	33	0.25
36	Quarter 2	Immunology	CR 4	Control	33	-0.25
1	Quarter 1	Cardiology	CR 2	Control	34	0
2	Quarter 1	Cardiology	CR 1	Control	34	0.5
3	Quarter 1	Internal Medicine	CR 3	Case	34	0.75
4	Quarter 1	Internal Medicine	CR 3	Case	34	0
5	Quarter 1	Internal Medicine	CR 6	Case	34	0.5
6	Quarter 1	Internal Medicine	CR 6	Case	34	0
7	Quarter 1	Internal Medicine	CR 5	Control	34	0.5
8	Quarter 1	Internal Medicine	CR 5	Control	34	0.5
9	Quarter 1	Internal Medicine	CR 5	Control	34	0
10	Quarter 1	Internal Medicine	CR 7	Control	34	-0.25
11	Quarter 1	Internal Medicine	CR 5	Control	34	0
12	Quarter 1	Immunology	CR 4	Case	34	0
13	Quarter 1	Immunology	CR 4	Case	34	0.5
14	Quarter 1	Immunology	CR 4	Case	34	-0.75
15	Quarter 1	Immunology	CR 4	Case	34	0.25
16	Quarter 1	Immunology	CR 4	Case	34	-0.5
17	Quarter 1	Immunology	CR 4	Case	34	0
18	Quarter 1	Immunology	CR 4	Case	34	0.5
20	Quarter 2	Cardiology	CR 1	Case	34	0
21	Quarter 2	Cardiology	CR 2	Case	34	0
22	Quarter 2	Internal Medicine	CR 6	Control	34	0
23	Quarter 2	Internal Medicine	CR 3	Control	34	0
24	Quarter 2	Internal Medicine	CR 6	Control	34	0
25	Quarter 2	Internal Medicine	CR 5	Case	34	0
26	Quarter 2	Internal Medicine	CR 5	Case	34	0
27	Quarter 2	Internal Medicine	CR 5	Case	34	-0.5
28	Quarter 2	Internal Medicine	CR 7	Case	34	0
29	Quarter 2	Internal Medicine	CR 5	Case	34	0
30	Quarter 2	Immunology	CR 4	Control	34	0.25
31	Quarter 2	Immunology	CR 4	Control	34	0.5
32	Quarter 2	Immunology	CR 4	Control	34	0
33	Quarter 2	Immunology	CR 4	Control	34	0
34	Quarter 2	Immunology	CR 4	Control	34	0
35	Quarter 2	Immunology	CR 4	Control	34	0
36	Quarter 2	Immunology	CR 4	Control	34	0.25
1	Quarter 1	Cardiology	CR 2	Control	35	0.15
2	Quarter 1	Cardiology	CR 1	Control	35	-0.7
3	Quarter 1	Internal Medicine	CR 3	Case	35	0.1
4	Quarter 1	Internal Medicine	CR 3	Case	35	0.2
5	Quarter 1	Internal Medicine	CR 6	Case	35	-0.1
6	Quarter 1	Internal Medicine	CR 6	Case	35	0.2
7	Quarter 1	Internal Medicine	CR 5	Control	35	-0.15
8	Quarter 1	Internal Medicine	CR 5	Control	35	0.2
9	Quarter 1	Internal Medicine	CR 5	Control	35	0.1
10	Quarter 1	Internal Medicine	CR 7	Control	35	-0.1
11	Quarter 1	Internal Medicine	CR 5	Control	35	0
12	Quarter 1	Immunology	CR 4	Case	35	0.1
13	Quarter 1	Immunology	CR 4	Case	35	0
14	Quarter 1	Immunology	CR 4	Case	35	-0.1
15	Quarter 1	Immunology	CR 4	Case	35	0.05
16	Quarter 1	Immunology	CR 4	Case	35	0.2
17	Quarter 1	Immunology	CR 4	Case	35	0.1
18	Quarter 1	Immunology	CR 4	Case	35	0.5
20	Quarter 2	Cardiology	CR 1	Case	35	-0.1
21	Quarter 2	Cardiology	CR 2	Case	35	0.1
22	Quarter 2	Internal Medicine	CR 6	Control	35	0
23	Quarter 2	Internal Medicine	CR 3	Control	35	0.1
24	Quarter 2	Internal Medicine	CR 6	Control	35	0
25	Quarter 2	Internal Medicine	CR 5	Case	35	-0.1
26	Quarter 2	Internal Medicine	CR 5	Case	35	-0.15
27	Quarter 2	Internal Medicine	CR 5	Case	35	-0.1
28	Quarter 2	Internal Medicine	CR 7	Case	35	0.1
29	Quarter 2	Internal Medicine	CR 5	Case	35	-0.1
30	Quarter 2	Immunology	CR 4	Control	35	0.3
31	Quarter 2	Immunology	CR 4	Control	35	0
32	Quarter 2	Immunology	CR 4	Control	35	-0.2
33	Quarter 2	Immunology	CR 4	Control	35	-0.3
34	Quarter 2	Immunology	CR 4	Control	35	-0.1
35	Quarter 2	Immunology	CR 4	Control	35	-0.2
36	Quarter 2	Immunology	CR 4	Control	35	0.1
1	Quarter 1	Cardiology	CR 2	Control	36	0.25
2	Quarter 1	Cardiology	CR 1	Control	36	-0.125
3	Quarter 1	Internal Medicine	CR 3	Case	36	-0.125
4	Quarter 1	Internal Medicine	CR 3	Case	36	0
5	Quarter 1	Internal Medicine	CR 6	Case	36	-0.0625
6	Quarter 1	Internal Medicine	CR 6	Case	36	0
7	Quarter 1	Internal Medicine	CR 5	Control	36	0.125
8	Quarter 1	Internal Medicine	CR 5	Control	36	-0.125
9	Quarter 1	Internal Medicine	CR 5	Control	36	0
10	Quarter 1	Internal Medicine	CR 7	Control	36	-0.375
11	Quarter 1	Internal Medicine	CR 5	Control	36	0.375
12	Quarter 1	Immunology	CR 4	Case	36	0.125
13	Quarter 1	Immunology	CR 4	Case	36	0.25
14	Quarter 1	Immunology	CR 4	Case	36	0
15	Quarter 1	Immunology	CR 4	Case	36	0
16	Quarter 1	Immunology	CR 4	Case	36	0
17	Quarter 1	Immunology	CR 4	Case	36	0
18	Quarter 1	Immunology	CR 4	Case	36	-0.0625
20	Quarter 2	Cardiology	CR 1	Case	36	-0.125
21	Quarter 2	Cardiology	CR 2	Case	36	-0.5
22	Quarter 2	Internal Medicine	CR 6	Control	36	-0.25
23	Quarter 2	Internal Medicine	CR 3	Control	36	0
24	Quarter 2	Internal Medicine	CR 6	Control	36	0.125
25	Quarter 2	Internal Medicine	CR 5	Case	36	-0.25
26	Quarter 2	Internal Medicine	CR 5	Case	36	0.25
27	Quarter 2	Internal Medicine	CR 5	Case	36	0.5
28	Quarter 2	Internal Medicine	CR 7	Case	36	0
29	Quarter 2	Internal Medicine	CR 5	Case	36	0
30	Quarter 2	Immunology	CR 4	Control	36	0
31	Quarter 2	Immunology	CR 4	Control	36	-0.25
32	Quarter 2	Immunology	CR 4	Control	36	-0.375
33	Quarter 2	Immunology	CR 4	Control	36	-0.25
34	Quarter 2	Immunology	CR 4	Control	36	0.125
35	Quarter 2	Immunology	CR 4	Control	36	0.125
36	Quarter 2	Immunology	CR 4	Control	36	0
1	Quarter 1	Cardiology	CR 2	Control	37	0.25
2	Quarter 1	Cardiology	CR 1	Control	37	0
3	Quarter 1	Internal Medicine	CR 3	Case	37	-0.25
4	Quarter 1	Internal Medicine	CR 3	Case	37	0
5	Quarter 1	Internal Medicine	CR 6	Case	37	0.25
6	Quarter 1	Internal Medicine	CR 6	Case	37	-0.25
7	Quarter 1	Internal Medicine	CR 5	Control	37	-0.5
8	Quarter 1	Internal Medicine	CR 5	Control	37	0
9	Quarter 1	Internal Medicine	CR 5	Control	37	0.25
10	Quarter 1	Internal Medicine	CR 7	Control	37	0
11	Quarter 1	Internal Medicine	CR 5	Control	37	-0.375
12	Quarter 1	Immunology	CR 4	Case	37	-0.375
13	Quarter 1	Immunology	CR 4	Case	37	0.125
14	Quarter 1	Immunology	CR 4	Case	37	0
15	Quarter 1	Immunology	CR 4	Case	37	-0.25
16	Quarter 1	Immunology	CR 4	Case	37	0
17	Quarter 1	Immunology	CR 4	Case	37	0
18	Quarter 1	Immunology	CR 4	Case	37	0
20	Quarter 2	Cardiology	CR 1	Case	37	-0.25
21	Quarter 2	Cardiology	CR 2	Case	37	0.125
22	Quarter 2	Internal Medicine	CR 6	Control	37	-0.375
23	Quarter 2	Internal Medicine	CR 3	Control	37	0.125
24	Quarter 2	Internal Medicine	CR 6	Control	37	0
25	Quarter 2	Internal Medicine	CR 5	Case	37	0.125
26	Quarter 2	Internal Medicine	CR 5	Case	37	0
27	Quarter 2	Internal Medicine	CR 5	Case	37	0
28	Quarter 2	Internal Medicine	CR 7	Case	37	0
29	Quarter 2	Internal Medicine	CR 5	Case	37	-0.25
30	Quarter 2	Immunology	CR 4	Control	37	0
31	Quarter 2	Immunology	CR 4	Control	37	0.25
32	Quarter 2	Immunology	CR 4	Control	37	-0.25
33	Quarter 2	Immunology	CR 4	Control	37	0
34	Quarter 2	Immunology	CR 4	Control	37	-0.25
35	Quarter 2	Immunology	CR 4	Control	37	0
36	Quarter 2	Immunology	CR 4	Control	37	-0.125
1	Quarter 1	Cardiology	CR 2	Control	38	0
2	Quarter 1	Cardiology	CR 1	Control	38	-0.5
3	Quarter 1	Internal Medicine	CR 3	Case	38	0
4	Quarter 1	Internal Medicine	CR 3	Case	38	-0.75
5	Quarter 1	Internal Medicine	CR 6	Case	38	0
6	Quarter 1	Internal Medicine	CR 6	Case	38	0.5
7	Quarter 1	Internal Medicine	CR 5	Control	38	0.5
8	Quarter 1	Internal Medicine	CR 5	Control	38	0.25
9	Quarter 1	Internal Medicine	CR 5	Control	38	-0.25
10	Quarter 1	Internal Medicine	CR 7	Control	38	0.5
11	Quarter 1	Internal Medicine	CR 5	Control	38	0.5
12	Quarter 1	Immunology	CR 4	Case	38	-0.25
13	Quarter 1	Immunology	CR 4	Case	38	0
14	Quarter 1	Immunology	CR 4	Case	38	-0.5
15	Quarter 1	Immunology	CR 4	Case	38	-0.5
16	Quarter 1	Immunology	CR 4	Case	38	0.375
17	Quarter 1	Immunology	CR 4	Case	38	-0.5
18	Quarter 1	Immunology	CR 4	Case	38	0.75
20	Quarter 2	Cardiology	CR 1	Case	38	0.25
21	Quarter 2	Cardiology	CR 2	Case	38	-0.125
22	Quarter 2	Internal Medicine	CR 6	Control	38	-0.125
23	Quarter 2	Internal Medicine	CR 3	Control	38	0
24	Quarter 2	Internal Medicine	CR 6	Control	38	0
25	Quarter 2	Internal Medicine	CR 5	Case	38	0.125
26	Quarter 2	Internal Medicine	CR 5	Case	38	0.5
27	Quarter 2	Internal Medicine	CR 5	Case	38	0.5
28	Quarter 2	Internal Medicine	CR 7	Case	38	0
29	Quarter 2	Internal Medicine	CR 5	Case	38	0
30	Quarter 2	Immunology	CR 4	Control	38	0.5
31	Quarter 2	Immunology	CR 4	Control	38	-0.375
32	Quarter 2	Immunology	CR 4	Control	38	0
33	Quarter 2	Immunology	CR 4	Control	38	-0.25
34	Quarter 2	Immunology	CR 4	Control	38	0.5
35	Quarter 2	Immunology	CR 4	Control	38	0
36	Quarter 2	Immunology	CR 4	Control	38	0
1	Quarter 1	Cardiology	CR 2	Control	39	0.125
2	Quarter 1	Cardiology	CR 1	Control	39	-0.125
3	Quarter 1	Internal Medicine	CR 3	Case	39	-0.0625
4	Quarter 1	Internal Medicine	CR 3	Case	39	0.3125
5	Quarter 1	Internal Medicine	CR 6	Case	39	0.0625
6	Quarter 1	Internal Medicine	CR 6	Case	39	0
7	Quarter 1	Internal Medicine	CR 5	Control	39	-0.125
8	Quarter 1	Internal Medicine	CR 5	Control	39	0.25
9	Quarter 1	Internal Medicine	CR 5	Control	39	0.0625
10	Quarter 1	Internal Medicine	CR 7	Control	39	0.1875
11	Quarter 1	Internal Medicine	CR 5	Control	39	0
12	Quarter 1	Immunology	CR 4	Case	39	0
13	Quarter 1	Immunology	CR 4	Case	39	0.375
14	Quarter 1	Immunology	CR 4	Case	39	0.0625
15	Quarter 1	Immunology	CR 4	Case	39	0.1875
16	Quarter 1	Immunology	CR 4	Case	39	-0.25
17	Quarter 1	Immunology	CR 4	Case	39	0.125
18	Quarter 1	Immunology	CR 4	Case	39	0.1875
20	Quarter 2	Cardiology	CR 1	Case	39	-0.25
21	Quarter 2	Cardiology	CR 2	Case	39	-0.3125
22	Quarter 2	Internal Medicine	CR 6	Control	39	0.375
23	Quarter 2	Internal Medicine	CR 3	Control	39	-0.125
24	Quarter 2	Internal Medicine	CR 6	Control	39	0.1875
25	Quarter 2	Internal Medicine	CR 5	Case	39	0
26	Quarter 2	Internal Medicine	CR 5	Case	39	0.25
27	Quarter 2	Internal Medicine	CR 5	Case	39	-0.0625
28	Quarter 2	Internal Medicine	CR 7	Case	39	0.25
29	Quarter 2	Internal Medicine	CR 5	Case	39	0.1875
30	Quarter 2	Immunology	CR 4	Control	39	0
31	Quarter 2	Immunology	CR 4	Control	39	0.125
32	Quarter 2	Immunology	CR 4	Control	39	0.1875
33	Quarter 2	Immunology	CR 4	Control	39	-0.1875
34	Quarter 2	Immunology	CR 4	Control	39	0.0625
35	Quarter 2	Immunology	CR 4	Control	39	0.1875
36	Quarter 2	Immunology	CR 4	Control	39	0.125
1	Quarter 1	Cardiology	CR 2	Control	40	0
2	Quarter 1	Cardiology	CR 1	Control	40	-0.5
3	Quarter 1	Internal Medicine	CR 3	Case	40	0
4	Quarter 1	Internal Medicine	CR 3	Case	40	0
5	Quarter 1	Internal Medicine	CR 6	Case	40	0
6	Quarter 1	Internal Medicine	CR 6	Case	40	0
7	Quarter 1	Internal Medicine	CR 5	Control	40	0
8	Quarter 1	Internal Medicine	CR 5	Control	40	0
9	Quarter 1	Internal Medicine	CR 5	Control	40	0
10	Quarter 1	Internal Medicine	CR 7	Control	40	0
11	Quarter 1	Internal Medicine	CR 5	Control	40	0
12	Quarter 1	Immunology	CR 4	Case	40	0
13	Quarter 1	Immunology	CR 4	Case	40	-0.5
14	Quarter 1	Immunology	CR 4	Case	40	0
15	Quarter 1	Immunology	CR 4	Case	40	0
16	Quarter 1	Immunology	CR 4	Case	40	0
17	Quarter 1	Immunology	CR 4	Case	40	0.5
18	Quarter 1	Immunology	CR 4	Case	40	-0.5
20	Quarter 2	Cardiology	CR 1	Case	40	-0.5
21	Quarter 2	Cardiology	CR 2	Case	40	0
22	Quarter 2	Internal Medicine	CR 6	Control	40	0.375
23	Quarter 2	Internal Medicine	CR 3	Control	40	0
24	Quarter 2	Internal Medicine	CR 6	Control	40	-0.125
25	Quarter 2	Internal Medicine	CR 5	Case	40	-0.125
26	Quarter 2	Internal Medicine	CR 5	Case	40	-0.375
27	Quarter 2	Internal Medicine	CR 5	Case	40	0
28	Quarter 2	Internal Medicine	CR 7	Case	40	0
29	Quarter 2	Internal Medicine	CR 5	Case	40	-0.5
30	Quarter 2	Immunology	CR 4	Control	40	0.5
31	Quarter 2	Immunology	CR 4	Control	40	-0.125
32	Quarter 2	Immunology	CR 4	Control	40	0.25
33	Quarter 2	Immunology	CR 4	Control	40	0
34	Quarter 2	Immunology	CR 4	Control	40	-0.5
35	Quarter 2	Immunology	CR 4	Control	40	0
36	Quarter 2	Immunology	CR 4	Control	40	0
1	Quarter 1	Cardiology	CR 2	Control	41	0
2	Quarter 1	Cardiology	CR 1	Control	41	-0.2
3	Quarter 1	Internal Medicine	CR 3	Case	41	1
4	Quarter 1	Internal Medicine	CR 3	Case	41	0.4
5	Quarter 1	Internal Medicine	CR 6	Case	41	0
6	Quarter 1	Internal Medicine	CR 6	Case	41	0.8
7	Quarter 1	Internal Medicine	CR 5	Control	41	0.4
8	Quarter 1	Internal Medicine	CR 5	Control	41	0.6
9	Quarter 1	Internal Medicine	CR 5	Control	41	-0.4
10	Quarter 1	Internal Medicine	CR 7	Control	41	0.2
11	Quarter 1	Internal Medicine	CR 5	Control	41	0.8
12	Quarter 1	Immunology	CR 4	Case	41	0
13	Quarter 1	Immunology	CR 4	Case	41	0.4
14	Quarter 1	Immunology	CR 4	Case	41	0
15	Quarter 1	Immunology	CR 4	Case	41	-0.4
16	Quarter 1	Immunology	CR 4	Case	41	-0.2
17	Quarter 1	Immunology	CR 4	Case	41	0
18	Quarter 1	Immunology	CR 4	Case	41	0.4
20	Quarter 2	Cardiology	CR 1	Case	41	0
21	Quarter 2	Cardiology	CR 2	Case	41	0.2
22	Quarter 2	Internal Medicine	CR 6	Control	41	0
23	Quarter 2	Internal Medicine	CR 3	Control	41	0.1
24	Quarter 2	Internal Medicine	CR 6	Control	41	-0.2
25	Quarter 2	Internal Medicine	CR 5	Case	41	-0.1
26	Quarter 2	Internal Medicine	CR 5	Case	41	-0.4
27	Quarter 2	Internal Medicine	CR 5	Case	41	0
28	Quarter 2	Internal Medicine	CR 7	Case	41	0
29	Quarter 2	Internal Medicine	CR 5	Case	41	0.4
30	Quarter 2	Immunology	CR 4	Control	41	-0.2
31	Quarter 2	Immunology	CR 4	Control	41	0
32	Quarter 2	Immunology	CR 4	Control	41	0
33	Quarter 2	Immunology	CR 4	Control	41	0.2
34	Quarter 2	Immunology	CR 4	Control	41	0.9
35	Quarter 2	Immunology	CR 4	Control	41	0
36	Quarter 2	Immunology	CR 4	Control	41	0
1	Quarter 1	Cardiology	CR 2	Control	42	0.5
2	Quarter 1	Cardiology	CR 1	Control	42	-0.25
3	Quarter 1	Internal Medicine	CR 3	Case	42	0
4	Quarter 1	Internal Medicine	CR 3	Case	42	0
5	Quarter 1	Internal Medicine	CR 6	Case	42	0
6	Quarter 1	Internal Medicine	CR 6	Case	42	0
7	Quarter 1	Internal Medicine	CR 5	Control	42	0
8	Quarter 1	Internal Medicine	CR 5	Control	42	0.5
9	Quarter 1	Internal Medicine	CR 5	Control	42	0
10	Quarter 1	Internal Medicine	CR 7	Control	42	0
11	Quarter 1	Internal Medicine	CR 5	Control	42	0.5
12	Quarter 1	Immunology	CR 4	Case	42	-0.25
13	Quarter 1	Immunology	CR 4	Case	42	0
14	Quarter 1	Immunology	CR 4	Case	42	0
15	Quarter 1	Immunology	CR 4	Case	42	0.5
16	Quarter 1	Immunology	CR 4	Case	42	0.5
17	Quarter 1	Immunology	CR 4	Case	42	0
18	Quarter 1	Immunology	CR 4	Case	42	0
20	Quarter 2	Cardiology	CR 1	Case	42	0
21	Quarter 2	Cardiology	CR 2	Case	42	0
22	Quarter 2	Internal Medicine	CR 6	Control	42	0.75
23	Quarter 2	Internal Medicine	CR 3	Control	42	0.25
24	Quarter 2	Internal Medicine	CR 6	Control	42	0
25	Quarter 2	Internal Medicine	CR 5	Case	42	0
26	Quarter 2	Internal Medicine	CR 5	Case	42	0
27	Quarter 2	Internal Medicine	CR 5	Case	42	0
28	Quarter 2	Internal Medicine	CR 7	Case	42	0.5
29	Quarter 2	Internal Medicine	CR 5	Case	42	0
30	Quarter 2	Immunology	CR 4	Control	42	1
31	Quarter 2	Immunology	CR 4	Control	42	0
32	Quarter 2	Immunology	CR 4	Control	42	0
33	Quarter 2	Immunology	CR 4	Control	42	0
34	Quarter 2	Immunology	CR 4	Control	42	0
35	Quarter 2	Immunology	CR 4	Control	42	-1
36	Quarter 2	Immunology	CR 4	Control	42	0
1	Quarter 1	Cardiology	CR 2	Control	43	0.25
2	Quarter 1	Cardiology	CR 1	Control	43	-0.1875
3	Quarter 1	Internal Medicine	CR 3	Case	43	0.125
4	Quarter 1	Internal Medicine	CR 3	Case	43	-0.1875
5	Quarter 1	Internal Medicine	CR 6	Case	43	0.125
6	Quarter 1	Internal Medicine	CR 6	Case	43	-0.1875
7	Quarter 1	Internal Medicine	CR 5	Control	43	0.0625
8	Quarter 1	Internal Medicine	CR 5	Control	43	-0.25
9	Quarter 1	Internal Medicine	CR 5	Control	43	0
10	Quarter 1	Internal Medicine	CR 7	Control	43	1
11	Quarter 1	Internal Medicine	CR 5	Control	43	0.125
12	Quarter 1	Immunology	CR 4	Case	43	-0.0625
13	Quarter 1	Immunology	CR 4	Case	43	0.0625
14	Quarter 1	Immunology	CR 4	Case	43	0.25
15	Quarter 1	Immunology	CR 4	Case	43	0.375
16	Quarter 1	Immunology	CR 4	Case	43	0.25
17	Quarter 1	Immunology	CR 4	Case	43	0.0625
18	Quarter 1	Immunology	CR 4	Case	43	0.1875
20	Quarter 2	Cardiology	CR 1	Case	43	-0.1875
21	Quarter 2	Cardiology	CR 2	Case	43	0.125
22	Quarter 2	Internal Medicine	CR 6	Control	43	0.125
23	Quarter 2	Internal Medicine	CR 3	Control	43	0.125
24	Quarter 2	Internal Medicine	CR 6	Control	43	0.3125
25	Quarter 2	Internal Medicine	CR 5	Case	43	-0.0625
26	Quarter 2	Internal Medicine	CR 5	Case	43	-0.25
27	Quarter 2	Internal Medicine	CR 5	Case	43	-0.25
28	Quarter 2	Internal Medicine	CR 7	Case	43	0.625
29	Quarter 2	Internal Medicine	CR 5	Case	43	0.375
30	Quarter 2	Immunology	CR 4	Control	43	-0.125
31	Quarter 2	Immunology	CR 4	Control	43	0.1875
32	Quarter 2	Immunology	CR 4	Control	43	0
33	Quarter 2	Immunology	CR 4	Control	43	-0.375
34	Quarter 2	Immunology	CR 4	Control	43	0.125
35	Quarter 2	Immunology	CR 4	Control	43	-0.3125
36	Quarter 2	Immunology	CR 4	Control	43	0.1875
1	Quarter 1	Cardiology	CR 2	Control	44	0.3125
2	Quarter 1	Cardiology	CR 1	Control	44	0.4375
3	Quarter 1	Internal Medicine	CR 3	Case	44	-0.0625
4	Quarter 1	Internal Medicine	CR 3	Case	44	0.125
5	Quarter 1	Internal Medicine	CR 6	Case	44	-0.125
6	Quarter 1	Internal Medicine	CR 6	Case	44	0.125
7	Quarter 1	Internal Medicine	CR 5	Control	44	0
8	Quarter 1	Internal Medicine	CR 5	Control	44	0.1875
9	Quarter 1	Internal Medicine	CR 5	Control	44	-0.125
10	Quarter 1	Internal Medicine	CR 7	Control	44	0.5
11	Quarter 1	Internal Medicine	CR 5	Control	44	-0.5625
12	Quarter 1	Immunology	CR 4	Case	44	-0.0625
13	Quarter 1	Immunology	CR 4	Case	44	-0.1875
14	Quarter 1	Immunology	CR 4	Case	44	-0.0625
15	Quarter 1	Immunology	CR 4	Case	44	0.25
16	Quarter 1	Immunology	CR 4	Case	44	-0.25
17	Quarter 1	Immunology	CR 4	Case	44	-0.5
18	Quarter 1	Immunology	CR 4	Case	44	0.375
20	Quarter 2	Cardiology	CR 1	Case	44	0.375
21	Quarter 2	Cardiology	CR 2	Case	44	0.0625
22	Quarter 2	Internal Medicine	CR 6	Control	44	0.375
23	Quarter 2	Internal Medicine	CR 3	Control	44	0.0625
24	Quarter 2	Internal Medicine	CR 6	Control	44	0.1875
25	Quarter 2	Internal Medicine	CR 5	Case	44	-0.125
26	Quarter 2	Internal Medicine	CR 5	Case	44	-0.25
27	Quarter 2	Internal Medicine	CR 5	Case	44	0.0625
28	Quarter 2	Internal Medicine	CR 7	Case	44	0.5
29	Quarter 2	Internal Medicine	CR 5	Case	44	0.25
30	Quarter 2	Immunology	CR 4	Control	44	-0.25
31	Quarter 2	Immunology	CR 4	Control	44	-0.125
32	Quarter 2	Immunology	CR 4	Control	44	0
33	Quarter 2	Immunology	CR 4	Control	44	0
34	Quarter 2	Immunology	CR 4	Control	44	0.1875
35	Quarter 2	Immunology	CR 4	Control	44	0.0625
36	Quarter 2	Immunology	CR 4	Control	44	-0.5625
1	Quarter 1	Cardiology	CR 2	Control	45	0
2	Quarter 1	Cardiology	CR 1	Control	45	0
3	Quarter 1	Internal Medicine	CR 3	Case	45	0
4	Quarter 1	Internal Medicine	CR 3	Case	45	-0.25
5	Quarter 1	Internal Medicine	CR 6	Case	45	-0.333333333
6	Quarter 1	Internal Medicine	CR 6	Case	45	0
7	Quarter 1	Internal Medicine	CR 5	Control	45	0
8	Quarter 1	Internal Medicine	CR 5	Control	45	0.666666667
9	Quarter 1	Internal Medicine	CR 5	Control	45	0
10	Quarter 1	Internal Medicine	CR 7	Control	45	0.333333333
11	Quarter 1	Internal Medicine	CR 5	Control	45	-0.166666667
12	Quarter 1	Immunology	CR 4	Case	45	0.166666667
13	Quarter 1	Immunology	CR 4	Case	45	0
14	Quarter 1	Immunology	CR 4	Case	45	0
15	Quarter 1	Immunology	CR 4	Case	45	0.333333333
16	Quarter 1	Immunology	CR 4	Case	45	0.166666667
17	Quarter 1	Immunology	CR 4	Case	45	0.25
18	Quarter 1	Immunology	CR 4	Case	45	0.333333333
20	Quarter 2	Cardiology	CR 1	Case	45	-0.25
21	Quarter 2	Cardiology	CR 2	Case	45	1
22	Quarter 2	Internal Medicine	CR 6	Control	45	0.666666667
23	Quarter 2	Internal Medicine	CR 3	Control	45	0
24	Quarter 2	Internal Medicine	CR 6	Control	45	0
25	Quarter 2	Internal Medicine	CR 5	Case	45	0.333333333
26	Quarter 2	Internal Medicine	CR 5	Case	45	0
27	Quarter 2	Internal Medicine	CR 5	Case	45	0
28	Quarter 2	Internal Medicine	CR 7	Case	45	0.666666667
29	Quarter 2	Internal Medicine	CR 5	Case	45	-0.583333333
30	Quarter 2	Immunology	CR 4	Control	45	0.333333333
31	Quarter 2	Immunology	CR 4	Control	45	-0.083333333
32	Quarter 2	Immunology	CR 4	Control	45	0
33	Quarter 2	Immunology	CR 4	Control	45	-0.333333333
34	Quarter 2	Immunology	CR 4	Control	45	0.333333333
35	Quarter 2	Immunology	CR 4	Control	45	-0.333333333
36	Quarter 2	Immunology	CR 4	Control	45	-0.083333333
1	Quarter 1	Cardiology	CR 2	Control	46	0
2	Quarter 1	Cardiology	CR 1	Control	46	0
3	Quarter 1	Internal Medicine	CR 3	Case	46	0.25
4	Quarter 1	Internal Medicine	CR 3	Case	46	0.125
5	Quarter 1	Internal Medicine	CR 6	Case	46	0
6	Quarter 1	Internal Medicine	CR 6	Case	46	0.75
7	Quarter 1	Internal Medicine	CR 5	Control	46	-0.5
8	Quarter 1	Internal Medicine	CR 5	Control	46	0
9	Quarter 1	Internal Medicine	CR 5	Control	46	0
10	Quarter 1	Internal Medicine	CR 7	Control	46	-0.25
11	Quarter 1	Internal Medicine	CR 5	Control	46	0.375
12	Quarter 1	Immunology	CR 4	Case	46	0
13	Quarter 1	Immunology	CR 4	Case	46	0.125
14	Quarter 1	Immunology	CR 4	Case	46	-0.125
15	Quarter 1	Immunology	CR 4	Case	46	0
16	Quarter 1	Immunology	CR 4	Case	46	0
17	Quarter 1	Immunology	CR 4	Case	46	0
18	Quarter 1	Immunology	CR 4	Case	46	0.25
20	Quarter 2	Cardiology	CR 1	Case	46	0
21	Quarter 2	Cardiology	CR 2	Case	46	0.75
22	Quarter 2	Internal Medicine	CR 6	Control	46	0.5
23	Quarter 2	Internal Medicine	CR 3	Control	46	0.125
24	Quarter 2	Internal Medicine	CR 6	Control	46	-0.375
25	Quarter 2	Internal Medicine	CR 5	Case	46	0.375
26	Quarter 2	Internal Medicine	CR 5	Case	46	0
27	Quarter 2	Internal Medicine	CR 5	Case	46	-0.25
28	Quarter 2	Internal Medicine	CR 7	Case	46	1
29	Quarter 2	Internal Medicine	CR 5	Case	46	-0.375
30	Quarter 2	Immunology	CR 4	Control	46	0.875
31	Quarter 2	Immunology	CR 4	Control	46	0.25
32	Quarter 2	Immunology	CR 4	Control	46	0
33	Quarter 2	Immunology	CR 4	Control	46	-0.75
34	Quarter 2	Immunology	CR 4	Control	46	0.75
35	Quarter 2	Immunology	CR 4	Control	46	-0.5
36	Quarter 2	Immunology	CR 4	Control	46	-0.375
1	Quarter 1	Cardiology	CR 2	Control	47	0
2	Quarter 1	Cardiology	CR 1	Control	47	0
3	Quarter 1	Internal Medicine	CR 3	Case	47	0
4	Quarter 1	Internal Medicine	CR 3	Case	47	0
5	Quarter 1	Internal Medicine	CR 6	Case	47	0
6	Quarter 1	Internal Medicine	CR 6	Case	47	0.083333333
7	Quarter 1	Internal Medicine	CR 5	Control	47	0
8	Quarter 1	Internal Medicine	CR 5	Control	47	0
9	Quarter 1	Internal Medicine	CR 5	Control	47	0
10	Quarter 1	Internal Medicine	CR 7	Control	47	0
11	Quarter 1	Internal Medicine	CR 5	Control	47	0
12	Quarter 1	Immunology	CR 4	Case	47	0
13	Quarter 1	Immunology	CR 4	Case	47	0
14	Quarter 1	Immunology	CR 4	Case	47	0
15	Quarter 1	Immunology	CR 4	Case	47	0
16	Quarter 1	Immunology	CR 4	Case	47	0
17	Quarter 1	Immunology	CR 4	Case	47	0
18	Quarter 1	Immunology	CR 4	Case	47	0
20	Quarter 2	Cardiology	CR 1	Case	47	0
21	Quarter 2	Cardiology	CR 2	Case	47	0
22	Quarter 2	Internal Medicine	CR 6	Control	47	0
23	Quarter 2	Internal Medicine	CR 3	Control	47	0
24	Quarter 2	Internal Medicine	CR 6	Control	47	-0.333333333
25	Quarter 2	Internal Medicine	CR 5	Case	47	0
26	Quarter 2	Internal Medicine	CR 5	Case	47	0
27	Quarter 2	Internal Medicine	CR 5	Case	47	0
28	Quarter 2	Internal Medicine	CR 7	Case	47	0
29	Quarter 2	Internal Medicine	CR 5	Case	47	0
30	Quarter 2	Immunology	CR 4	Control	47	0.166666667
31	Quarter 2	Immunology	CR 4	Control	47	0
32	Quarter 2	Immunology	CR 4	Control	47	0
33	Quarter 2	Immunology	CR 4	Control	47	0
34	Quarter 2	Immunology	CR 4	Control	47	0.083333333
35	Quarter 2	Immunology	CR 4	Control	47	0
36	Quarter 2	Immunology	CR 4	Control	47	0
1	Quarter 1	Cardiology	CR 2	Control	48	0.2
2	Quarter 1	Cardiology	CR 1	Control	48	0.05
3	Quarter 1	Internal Medicine	CR 3	Case	48	0.15
4	Quarter 1	Internal Medicine	CR 3	Case	48	0.1
5	Quarter 1	Internal Medicine	CR 6	Case	48	0.4
6	Quarter 1	Internal Medicine	CR 6	Case	48	0.6
7	Quarter 1	Internal Medicine	CR 5	Control	48	0.55
8	Quarter 1	Internal Medicine	CR 5	Control	48	0.4
9	Quarter 1	Internal Medicine	CR 5	Control	48	0.15
10	Quarter 1	Internal Medicine	CR 7	Control	48	0
11	Quarter 1	Internal Medicine	CR 5	Control	48	0.35
12	Quarter 1	Immunology	CR 4	Case	48	0.2
13	Quarter 1	Immunology	CR 4	Case	48	-0.15
14	Quarter 1	Immunology	CR 4	Case	48	0
15	Quarter 1	Immunology	CR 4	Case	48	0.2
16	Quarter 1	Immunology	CR 4	Case	48	0
17	Quarter 1	Immunology	CR 4	Case	48	0.1
18	Quarter 1	Immunology	CR 4	Case	48	0
20	Quarter 2	Cardiology	CR 1	Case	48	0
21	Quarter 2	Cardiology	CR 2	Case	48	0.8
22	Quarter 2	Internal Medicine	CR 6	Control	48	0
23	Quarter 2	Internal Medicine	CR 3	Control	48	0
24	Quarter 2	Internal Medicine	CR 6	Control	48	-0.4
25	Quarter 2	Internal Medicine	CR 5	Case	48	0.2
26	Quarter 2	Internal Medicine	CR 5	Case	48	0.7
27	Quarter 2	Internal Medicine	CR 5	Case	48	2.78E-17
28	Quarter 2	Internal Medicine	CR 7	Case	48	0
29	Quarter 2	Internal Medicine	CR 5	Case	48	0
30	Quarter 2	Immunology	CR 4	Control	48	0
31	Quarter 2	Immunology	CR 4	Control	48	0.55
32	Quarter 2	Immunology	CR 4	Control	48	0
33	Quarter 2	Immunology	CR 4	Control	48	0
34	Quarter 2	Immunology	CR 4	Control	48	0.55
35	Quarter 2	Immunology	CR 4	Control	48	0.3
36	Quarter 2	Immunology	CR 4	Control	48	-0.2
1	Quarter 1	Cardiology	CR 2	Control	49	0.2
2	Quarter 1	Cardiology	CR 1	Control	49	0
3	Quarter 1	Internal Medicine	CR 3	Case	49	0.1
4	Quarter 1	Internal Medicine	CR 3	Case	49	0
5	Quarter 1	Internal Medicine	CR 6	Case	49	0.6
6	Quarter 1	Internal Medicine	CR 6	Case	49	0.65
7	Quarter 1	Internal Medicine	CR 5	Control	49	0.5
8	Quarter 1	Internal Medicine	CR 5	Control	49	0.7
9	Quarter 1	Internal Medicine	CR 5	Control	49	0.2
10	Quarter 1	Internal Medicine	CR 7	Control	49	-0.45
11	Quarter 1	Internal Medicine	CR 5	Control	49	0.65
12	Quarter 1	Immunology	CR 4	Case	49	0.4
13	Quarter 1	Immunology	CR 4	Case	49	-0.05
14	Quarter 1	Immunology	CR 4	Case	49	0.15
15	Quarter 1	Immunology	CR 4	Case	49	0.05
16	Quarter 1	Immunology	CR 4	Case	49	0.3
17	Quarter 1	Immunology	CR 4	Case	49	0.2
18	Quarter 1	Immunology	CR 4	Case	49	0.05
20	Quarter 2	Cardiology	CR 1	Case	49	0.2
21	Quarter 2	Cardiology	CR 2	Case	49	0.5
22	Quarter 2	Internal Medicine	CR 6	Control	49	0.4
23	Quarter 2	Internal Medicine	CR 3	Control	49	0
24	Quarter 2	Internal Medicine	CR 6	Control	49	0.1
25	Quarter 2	Internal Medicine	CR 5	Case	49	0.3
26	Quarter 2	Internal Medicine	CR 5	Case	49	0.4
27	Quarter 2	Internal Medicine	CR 5	Case	49	0
28	Quarter 2	Internal Medicine	CR 7	Case	49	0
29	Quarter 2	Internal Medicine	CR 5	Case	49	0
30	Quarter 2	Immunology	CR 4	Control	49	0
31	Quarter 2	Immunology	CR 4	Control	49	0.1
32	Quarter 2	Immunology	CR 4	Control	49	0
33	Quarter 2	Immunology	CR 4	Control	49	0
34	Quarter 2	Immunology	CR 4	Control	49	0.45
35	Quarter 2	Immunology	CR 4	Control	49	0.2
36	Quarter 2	Immunology	CR 4	Control	49	0.2
1	Quarter 1	Cardiology	CR 2	Control	50	0.333333333
2	Quarter 1	Cardiology	CR 1	Control	50	0.333333333
3	Quarter 1	Internal Medicine	CR 3	Case	50	0.333333333
4	Quarter 1	Internal Medicine	CR 3	Case	50	0
5	Quarter 1	Internal Medicine	CR 6	Case	50	0
6	Quarter 1	Internal Medicine	CR 6	Case	50	1
7	Quarter 1	Internal Medicine	CR 5	Control	50	0.666666667
8	Quarter 1	Internal Medicine	CR 5	Control	50	0
9	Quarter 1	Internal Medicine	CR 5	Control	50	0.333333333
10	Quarter 1	Internal Medicine	CR 7	Control	50	0
11	Quarter 1	Internal Medicine	CR 5	Control	50	0.5
12	Quarter 1	Immunology	CR 4	Case	50	1
13	Quarter 1	Immunology	CR 4	Case	50	0
14	Quarter 1	Immunology	CR 4	Case	50	-0.333333333
15	Quarter 1	Immunology	CR 4	Case	50	-0.5
16	Quarter 1	Immunology	CR 4	Case	50	0
17	Quarter 1	Immunology	CR 4	Case	50	0.333333333
18	Quarter 1	Immunology	CR 4	Case	50	0.666666667
20	Quarter 2	Cardiology	CR 1	Case	50	-0.666666667
21	Quarter 2	Cardiology	CR 2	Case	50	1
22	Quarter 2	Internal Medicine	CR 6	Control	50	1
23	Quarter 2	Internal Medicine	CR 3	Control	50	0.666666667
24	Quarter 2	Internal Medicine	CR 6	Control	50	0
25	Quarter 2	Internal Medicine	CR 5	Case	50	0.666666667
26	Quarter 2	Internal Medicine	CR 5	Case	50	1
27	Quarter 2	Internal Medicine	CR 5	Case	50	0
28	Quarter 2	Internal Medicine	CR 7	Case	50	0
29	Quarter 2	Internal Medicine	CR 5	Case	50	0.333333333
30	Quarter 2	Immunology	CR 4	Control	50	0
31	Quarter 2	Immunology	CR 4	Control	50	0.5
32	Quarter 2	Immunology	CR 4	Control	50	1
33	Quarter 2	Immunology	CR 4	Control	50	0
34	Quarter 2	Immunology	CR 4	Control	50	1
35	Quarter 2	Immunology	CR 4	Control	50	-0.333333333
36	Quarter 2	Immunology	CR 4	Control	50	-0.333333333
1	Quarter 1	Cardiology	CR 2	Control	51	0
2	Quarter 1	Cardiology	CR 1	Control	51	0.5
3	Quarter 1	Internal Medicine	CR 3	Case	51	0.416666667
4	Quarter 1	Internal Medicine	CR 3	Case	51	-0.333333333
5	Quarter 1	Internal Medicine	CR 6	Case	51	0
6	Quarter 1	Internal Medicine	CR 6	Case	51	1
7	Quarter 1	Internal Medicine	CR 5	Control	51	1
8	Quarter 1	Internal Medicine	CR 5	Control	51	0
9	Quarter 1	Internal Medicine	CR 5	Control	51	-0.666666667
10	Quarter 1	Internal Medicine	CR 7	Control	51	0.166666667
11	Quarter 1	Internal Medicine	CR 5	Control	51	1
12	Quarter 1	Immunology	CR 4	Case	51	1
13	Quarter 1	Immunology	CR 4	Case	51	0
14	Quarter 1	Immunology	CR 4	Case	51	0.666666667
15	Quarter 1	Immunology	CR 4	Case	51	-0.083333333
16	Quarter 1	Immunology	CR 4	Case	51	-0.166666667
17	Quarter 1	Immunology	CR 4	Case	51	0
18	Quarter 1	Immunology	CR 4	Case	51	0.333333333
20	Quarter 2	Cardiology	CR 1	Case	51	0
21	Quarter 2	Cardiology	CR 2	Case	51	0.333333333
22	Quarter 2	Internal Medicine	CR 6	Control	51	0.333333333
23	Quarter 2	Internal Medicine	CR 3	Control	51	0.333333333
24	Quarter 2	Internal Medicine	CR 6	Control	51	-0.25
25	Quarter 2	Internal Medicine	CR 5	Case	51	0.5
26	Quarter 2	Internal Medicine	CR 5	Case	51	0.333333333
27	Quarter 2	Internal Medicine	CR 5	Case	51	0
28	Quarter 2	Internal Medicine	CR 7	Case	51	0
29	Quarter 2	Internal Medicine	CR 5	Case	51	0.5
30	Quarter 2	Immunology	CR 4	Control	51	0
31	Quarter 2	Immunology	CR 4	Control	51	0.5
32	Quarter 2	Immunology	CR 4	Control	51	0.333333333
33	Quarter 2	Immunology	CR 4	Control	51	-0.5
34	Quarter 2	Immunology	CR 4	Control	51	1
35	Quarter 2	Immunology	CR 4	Control	51	-0.5
36	Quarter 2	Immunology	CR 4	Control	51	0.25
1	Quarter 1	Cardiology	CR 2	Control	52	0
2	Quarter 1	Cardiology	CR 1	Control	52	0.15
3	Quarter 1	Internal Medicine	CR 3	Case	52	0.6
4	Quarter 1	Internal Medicine	CR 3	Case	52	0.3
5	Quarter 1	Internal Medicine	CR 6	Case	52	0
6	Quarter 1	Internal Medicine	CR 6	Case	52	0.6
7	Quarter 1	Internal Medicine	CR 5	Control	52	0
8	Quarter 1	Internal Medicine	CR 5	Control	52	-0.3
9	Quarter 1	Internal Medicine	CR 5	Control	52	0.15
10	Quarter 1	Internal Medicine	CR 7	Control	52	0
11	Quarter 1	Internal Medicine	CR 5	Control	52	0.1
12	Quarter 1	Immunology	CR 4	Case	52	0
13	Quarter 1	Immunology	CR 4	Case	52	-0.1
14	Quarter 1	Immunology	CR 4	Case	52	0.1
15	Quarter 1	Immunology	CR 4	Case	52	0
16	Quarter 1	Immunology	CR 4	Case	52	0.8
17	Quarter 1	Immunology	CR 4	Case	52	-0.1
18	Quarter 1	Immunology	CR 4	Case	52	0.2
20	Quarter 2	Cardiology	CR 1	Case	52	0.2
21	Quarter 2	Cardiology	CR 2	Case	52	0.2
22	Quarter 2	Internal Medicine	CR 6	Control	52	0.2
23	Quarter 2	Internal Medicine	CR 3	Control	52	0.4
24	Quarter 2	Internal Medicine	CR 6	Control	52	-0.4
25	Quarter 2	Internal Medicine	CR 5	Case	52	0.3
26	Quarter 2	Internal Medicine	CR 5	Case	52	0.3
27	Quarter 2	Internal Medicine	CR 5	Case	52	0.4
28	Quarter 2	Internal Medicine	CR 7	Case	52	0
29	Quarter 2	Internal Medicine	CR 5	Case	52	-0.1
30	Quarter 2	Immunology	CR 4	Control	52	0
31	Quarter 2	Immunology	CR 4	Control	52	0
32	Quarter 2	Immunology	CR 4	Control	52	0.5
33	Quarter 2	Immunology	CR 4	Control	52	0
34	Quarter 2	Immunology	CR 4	Control	52	0
35	Quarter 2	Immunology	CR 4	Control	52	0
36	Quarter 2	Immunology	CR 4	Control	52	-0.2
1	Quarter 1	Cardiology	CR 2	Control	53	-0.375
2	Quarter 1	Cardiology	CR 1	Control	53	0
3	Quarter 1	Internal Medicine	CR 3	Case	53	0.375
4	Quarter 1	Internal Medicine	CR 3	Case	53	0.625
5	Quarter 1	Internal Medicine	CR 6	Case	53	0
6	Quarter 1	Internal Medicine	CR 6	Case	53	0.625
7	Quarter 1	Internal Medicine	CR 5	Control	53	0.25
8	Quarter 1	Internal Medicine	CR 5	Control	53	0.0625
9	Quarter 1	Internal Medicine	CR 5	Control	53	0.4375
10	Quarter 1	Internal Medicine	CR 7	Control	53	0.125
11	Quarter 1	Internal Medicine	CR 5	Control	53	0.375
12	Quarter 1	Immunology	CR 4	Case	53	0.375
13	Quarter 1	Immunology	CR 4	Case	53	-0.3125
14	Quarter 1	Immunology	CR 4	Case	53	0
15	Quarter 1	Immunology	CR 4	Case	53	0.4375
16	Quarter 1	Immunology	CR 4	Case	53	0.5
17	Quarter 1	Immunology	CR 4	Case	53	0.25
18	Quarter 1	Immunology	CR 4	Case	53	0
20	Quarter 2	Cardiology	CR 1	Case	53	0.75
21	Quarter 2	Cardiology	CR 2	Case	53	0.1875
22	Quarter 2	Internal Medicine	CR 6	Control	53	0.625
23	Quarter 2	Internal Medicine	CR 3	Control	53	0
24	Quarter 2	Internal Medicine	CR 6	Control	53	0.3125
25	Quarter 2	Internal Medicine	CR 5	Case	53	0
26	Quarter 2	Internal Medicine	CR 5	Case	53	0.625
27	Quarter 2	Internal Medicine	CR 5	Case	53	0.125
28	Quarter 2	Internal Medicine	CR 7	Case	53	0
29	Quarter 2	Internal Medicine	CR 5	Case	53	-0.0625
30	Quarter 2	Immunology	CR 4	Control	53	0
31	Quarter 2	Immunology	CR 4	Control	53	0.25
32	Quarter 2	Immunology	CR 4	Control	53	0.75
33	Quarter 2	Immunology	CR 4	Control	53	-0.5
34	Quarter 2	Immunology	CR 4	Control	53	0
35	Quarter 2	Immunology	CR 4	Control	53	-0.1875
36	Quarter 2	Immunology	CR 4	Control	53	-0.125
1	Quarter 1	Cardiology	CR 2	Control	54	0
2	Quarter 1	Cardiology	CR 1	Control	54	0
3	Quarter 1	Internal Medicine	CR 3	Case	54	0.916666667
4	Quarter 1	Internal Medicine	CR 3	Case	54	0.916666667
5	Quarter 1	Internal Medicine	CR 6	Case	54	0
6	Quarter 1	Internal Medicine	CR 6	Case	54	0.833333333
7	Quarter 1	Internal Medicine	CR 5	Control	54	1
8	Quarter 1	Internal Medicine	CR 5	Control	54	0
9	Quarter 1	Internal Medicine	CR 5	Control	54	0.916666667
10	Quarter 1	Internal Medicine	CR 7	Control	54	0.25
11	Quarter 1	Internal Medicine	CR 5	Control	54	1
12	Quarter 1	Immunology	CR 4	Case	54	1
13	Quarter 1	Immunology	CR 4	Case	54	0
14	Quarter 1	Immunology	CR 4	Case	54	0.083333333
15	Quarter 1	Immunology	CR 4	Case	54	0
16	Quarter 1	Immunology	CR 4	Case	54	0.916666667
17	Quarter 1	Immunology	CR 4	Case	54	0
18	Quarter 1	Immunology	CR 4	Case	54	0
20	Quarter 2	Cardiology	CR 1	Case	54	1
21	Quarter 2	Cardiology	CR 2	Case	54	1
22	Quarter 2	Internal Medicine	CR 6	Control	54	1
23	Quarter 2	Internal Medicine	CR 3	Control	54	0
24	Quarter 2	Internal Medicine	CR 6	Control	54	1
25	Quarter 2	Internal Medicine	CR 5	Case	54	0.833333333
26	Quarter 2	Internal Medicine	CR 5	Case	54	1
27	Quarter 2	Internal Medicine	CR 5	Case	54	-0.083333333
28	Quarter 2	Internal Medicine	CR 7	Case	54	0
29	Quarter 2	Internal Medicine	CR 5	Case	54	0
30	Quarter 2	Immunology	CR 4	Control	54	0
31	Quarter 2	Immunology	CR 4	Control	54	0.833333333
32	Quarter 2	Immunology	CR 4	Control	54	1
33	Quarter 2	Immunology	CR 4	Control	54	-1
34	Quarter 2	Immunology	CR 4	Control	54	0
35	Quarter 2	Immunology	CR 4	Control	54	0
36	Quarter 2	Immunology	CR 4	Control	54	0
1	Quarter 1	Cardiology	CR 2	Control	55	-0.2
2	Quarter 1	Cardiology	CR 1	Control	55	0.15
3	Quarter 1	Internal Medicine	CR 3	Case	55	0.8
4	Quarter 1	Internal Medicine	CR 3	Case	55	0.7
5	Quarter 1	Internal Medicine	CR 6	Case	55	0
6	Quarter 1	Internal Medicine	CR 6	Case	55	0.95
7	Quarter 1	Internal Medicine	CR 5	Control	55	0
8	Quarter 1	Internal Medicine	CR 5	Control	55	0.1
9	Quarter 1	Internal Medicine	CR 5	Control	55	0.7
10	Quarter 1	Internal Medicine	CR 7	Control	55	0.2
11	Quarter 1	Internal Medicine	CR 5	Control	55	0.35
12	Quarter 1	Immunology	CR 4	Case	55	0.9
13	Quarter 1	Immunology	CR 4	Case	55	0.15
14	Quarter 1	Immunology	CR 4	Case	55	0
15	Quarter 1	Immunology	CR 4	Case	55	-0.45
16	Quarter 1	Immunology	CR 4	Case	55	0.3
17	Quarter 1	Immunology	CR 4	Case	55	0.5
18	Quarter 1	Immunology	CR 4	Case	55	0
20	Quarter 2	Cardiology	CR 1	Case	55	0.3
21	Quarter 2	Cardiology	CR 2	Case	55	0
22	Quarter 2	Internal Medicine	CR 6	Control	55	0.7
23	Quarter 2	Internal Medicine	CR 3	Control	55	0
24	Quarter 2	Internal Medicine	CR 6	Control	55	0.9
25	Quarter 2	Internal Medicine	CR 5	Case	55	0.4
26	Quarter 2	Internal Medicine	CR 5	Case	55	0
27	Quarter 2	Internal Medicine	CR 5	Case	55	0.45
28	Quarter 2	Internal Medicine	CR 7	Case	55	0
29	Quarter 2	Internal Medicine	CR 5	Case	55	0.3
30	Quarter 2	Immunology	CR 4	Control	55	0
31	Quarter 2	Immunology	CR 4	Control	55	0.75
32	Quarter 2	Immunology	CR 4	Control	55	0.65
33	Quarter 2	Immunology	CR 4	Control	55	-0.4
34	Quarter 2	Immunology	CR 4	Control	55	0
35	Quarter 2	Immunology	CR 4	Control	55	0.15
36	Quarter 2	Immunology	CR 4	Control	55	-0.3
1	Quarter 1	Cardiology	CR 2	Control	56	0
2	Quarter 1	Cardiology	CR 1	Control	56	0
3	Quarter 1	Internal Medicine	CR 3	Case	56	0.5
4	Quarter 1	Internal Medicine	CR 3	Case	56	0.25
5	Quarter 1	Internal Medicine	CR 6	Case	56	0
6	Quarter 1	Internal Medicine	CR 6	Case	56	0.5
7	Quarter 1	Internal Medicine	CR 5	Control	56	0
8	Quarter 1	Internal Medicine	CR 5	Control	56	0.4375
9	Quarter 1	Internal Medicine	CR 5	Control	56	0.5
10	Quarter 1	Internal Medicine	CR 7	Control	56	0
11	Quarter 1	Internal Medicine	CR 5	Control	56	0.25
12	Quarter 1	Immunology	CR 4	Case	56	0.75
13	Quarter 1	Immunology	CR 4	Case	56	0.25
14	Quarter 1	Immunology	CR 4	Case	56	0
15	Quarter 1	Immunology	CR 4	Case	56	-0.0625
16	Quarter 1	Immunology	CR 4	Case	56	0
17	Quarter 1	Immunology	CR 4	Case	56	-0.5
18	Quarter 1	Immunology	CR 4	Case	56	0
20	Quarter 2	Cardiology	CR 1	Case	56	0
21	Quarter 2	Cardiology	CR 2	Case	56	0.625
22	Quarter 2	Internal Medicine	CR 6	Control	56	0.625
23	Quarter 2	Internal Medicine	CR 3	Control	56	0
24	Quarter 2	Internal Medicine	CR 6	Control	56	0.5
25	Quarter 2	Internal Medicine	CR 5	Case	56	0.25
26	Quarter 2	Internal Medicine	CR 5	Case	56	0
27	Quarter 2	Internal Medicine	CR 5	Case	56	0.25
28	Quarter 2	Internal Medicine	CR 7	Case	56	0
29	Quarter 2	Internal Medicine	CR 5	Case	56	0.25
30	Quarter 2	Immunology	CR 4	Control	56	0
31	Quarter 2	Immunology	CR 4	Control	56	0.75
32	Quarter 2	Immunology	CR 4	Control	56	0.25
33	Quarter 2	Immunology	CR 4	Control	56	0
34	Quarter 2	Immunology	CR 4	Control	56	0
35	Quarter 2	Immunology	CR 4	Control	56	0.5
36	Quarter 2	Immunology	CR 4	Control	56	0.25
1	Quarter 1	Cardiology	CR 2	Control	57	0
2	Quarter 1	Cardiology	CR 1	Control	57	-0.4
3	Quarter 1	Internal Medicine	CR 3	Case	57	0.4
4	Quarter 1	Internal Medicine	CR 3	Case	57	0.1
5	Quarter 1	Internal Medicine	CR 6	Case	57	0
6	Quarter 1	Internal Medicine	CR 6	Case	57	0.8
7	Quarter 1	Internal Medicine	CR 5	Control	57	0
8	Quarter 1	Internal Medicine	CR 5	Control	57	0.3
9	Quarter 1	Internal Medicine	CR 5	Control	57	0.5
10	Quarter 1	Internal Medicine	CR 7	Control	57	0
11	Quarter 1	Internal Medicine	CR 5	Control	57	0.05
12	Quarter 1	Immunology	CR 4	Case	57	0.6
13	Quarter 1	Immunology	CR 4	Case	57	-0.2
14	Quarter 1	Immunology	CR 4	Case	57	-0.15
15	Quarter 1	Immunology	CR 4	Case	57	-0.05
16	Quarter 1	Immunology	CR 4	Case	57	0
17	Quarter 1	Immunology	CR 4	Case	57	0.55
18	Quarter 1	Immunology	CR 4	Case	57	0
20	Quarter 2	Cardiology	CR 1	Case	57	0
21	Quarter 2	Cardiology	CR 2	Case	57	0.55
22	Quarter 2	Internal Medicine	CR 6	Control	57	0.2
23	Quarter 2	Internal Medicine	CR 3	Control	57	0
24	Quarter 2	Internal Medicine	CR 6	Control	57	0.55
25	Quarter 2	Internal Medicine	CR 5	Case	57	0.1
26	Quarter 2	Internal Medicine	CR 5	Case	57	0
27	Quarter 2	Internal Medicine	CR 5	Case	57	0.4
28	Quarter 2	Internal Medicine	CR 7	Case	57	0
29	Quarter 2	Internal Medicine	CR 5	Case	57	0.4
30	Quarter 2	Immunology	CR 4	Control	57	0
31	Quarter 2	Immunology	CR 4	Control	57	0.45
32	Quarter 2	Immunology	CR 4	Control	57	0.3
33	Quarter 2	Immunology	CR 4	Control	57	0
34	Quarter 2	Immunology	CR 4	Control	57	0
35	Quarter 2	Immunology	CR 4	Control	57	-0.15
36	Quarter 2	Immunology	CR 4	Control	57	0.3
